# Supplementary material for: (7-Chloro-2-oxo-2H-chromen-4-yl)methyl pyrrolidine-1-carbodi­thio­ate
Source: Acta Crystallogr Sect E Struct Rep Online. 2013 Oct 23;69(Pt 11):o1684–5. doi: 10.1107/S1600536813028080 (PMC3884339; doi:10.1107/S1600536813028080)
Supplement: Supplementary file 1 [file e-69-o1684-sup1.cif]

##############################################################################
#                                                                            #
# This CIF contains the data in a paper accepted for publication in          #
# Acta Crystallographica Section E. It conforms to the requirements of       #
# Notes for Authors for Acta Crystallographica Section E, and has been       #
# peer reviewed under the auspices of the IUCr Commission on Journals.       #
#                                                                            #
# Full details of the Crystallographic Information File format               #
# are given in the paper "The Crystallographic Information File (CIF):       #
# a New Standard Archive File for Crystallography" by S. R. Hall, F. H.      #
# Allen and I. D. Brown [Acta Cryst. (1991), A47, 655-685].                  #
#                                                                            #
# The current version of the core CIF dictionary is obtainable from          #
# ftp://ftp.iucr.org/pub/cif_core.dic.                                       #
#                                                                            #
# Software is freely available for graphical display of the structure(s)     #
# in this CIF. For information consult the CIF software page                 #
# http://www.iucr.org/resources/cif/software.                                #
#                                                                            #
# This file may be used for bona fide research purposes within the           #
# scientific community so long as proper attribution is given to the journal # 
# article from which it was obtained.                                        #
#                                                                            #
##############################################################################
data_I
_audit_creation_method     SHELXL-97
_database_code_depnum_ccdc_archive     'CCDC 966208'
_chemical_name_systematic
;
(7-Chloro-2-oxo-2<i>H</i>-chromen-4-yl)methyl pyrrolidine-1-carbodithioate
;
_chemical_name_common     ?
_chemical_formula_moiety     'C15 H14 Cl N O2 S2'
_chemical_formula_sum     'C15 H14 Cl N O2 S2'
_chemical_formula_iupac     'C15 H14 Cl N O2 S2'
_chemical_formula_weight     339.84
_chemical_melting_point     447
_symmetry_cell_setting     triclinic
_symmetry_space_group_name_H-M     'P -1'
_symmetry_space_group_name_Hall     '-P 1'
loop_
    _symmetry_equiv_pos_as_xyz
    'x, y, z'
    '-x, -y, -z'
_cell_length_a     7.9073(2)
_cell_length_b     9.2891(2)
_cell_length_c     10.8865(2)
_cell_angle_alpha     84.4740(10)
_cell_angle_beta     79.7980(10)
_cell_angle_gamma     72.4370(10)
_cell_volume     749.52(3)
_cell_formula_units_Z     2
_cell_measurement_reflns_used     3417
_cell_measurement_theta_min     1.90
_cell_measurement_theta_max     27.49
_cell_measurement_temperature     296(2)
_exptl_crystal_description     plate
_exptl_crystal_colour     colourless
_exptl_crystal_size_max     0.22
_exptl_crystal_size_mid     0.18
_exptl_crystal_size_min     0.12
_exptl_crystal_density_diffrn     1.506
_exptl_crystal_density_meas     ?
_exptl_crystal_density_method     'not measured'
_exptl_crystal_F_000     352
_exptl_absorpt_coefficient_mu     0.536
_exptl_absorpt_correction_type     multi-scan
_exptl_absorpt_process_details     '(SADABS; Sheldrick, 2007)'
_exptl_absorpt_correction_T_min     0.7700
_exptl_absorpt_correction_T_max     1.0000
_exptl_special_details
;
IR (KBr, cm^-1^): 1731 (C=O), 1374 (C=S), 866(C---N). GCMS: m/e:339. ^1^H NMR
(400 MHz, CDCl~3~, \\?, p.p.m): 1.89 (m, 2H, CH~2~), 2.00 (m, 2H, CH~2~),
3.63(m, 2H, N---CH~2~), 3.77 (m, 2H, N---CH~2~), 4.81 (s,2<i>H</i>,
C4---CH~2~),6.60 (s,1<i>H</i>, C3---H, Ar---H), 7.46 (m, H, Ar---H), 7.62 (m,
1H, Ar---H), 7.91 (s, 1H, Ar---H). Mol. Formula: C~15~H~14~Cl N O~2~S~2~.
Elemental analysis: C, 53.01; H, 4.15; N, 4.12 (calculated); C, 52.98; H,
4.10; N, 4.09 (found).
;
_diffrn_ambient_temperature     296(2)
_diffrn_radiation_type     MoK\a
_diffrn_radiation_wavelength     0.71073
_diffrn_radiation_source     'fine-focus sealed tube'
_diffrn_radiation_monochromator     graphite
_diffrn_measurement_device_type     'Bruker SMART CCD area-detector'
_diffrn_measurement_method     '\w and \f scans'
_diffrn_detector_area_resol_mean     ?
_diffrn_reflns_number     16446
_diffrn_reflns_av_R_equivalents     0.0227
_diffrn_reflns_av_sigmaI/netI     0.0154
_diffrn_reflns_theta_min     1.90
_diffrn_reflns_theta_max     27.49
_diffrn_reflns_theta_full     27.49
_diffrn_measured_fraction_theta_max     0.996
_diffrn_measured_fraction_theta_full     0.996
_diffrn_reflns_limit_h_min     -10
_diffrn_reflns_limit_h_max     10
_diffrn_reflns_limit_k_min     -12
_diffrn_reflns_limit_k_max     12
_diffrn_reflns_limit_l_min     -14
_diffrn_reflns_limit_l_max     14
_diffrn_standards_number     0
_diffrn_standards_interval_count     .
_diffrn_standards_interval_time     .
_diffrn_standards_decay_%     ?
_refine_special_details
;
Refinement of <i>F</i>^2^ against ALL reflections. The weighted <i>R</i>-factor
<i>wR</i> and goodness of fit <i>S</i> are based on <i>F</i>^2^, conventional
<i>R</i>-factors <i>R</i> are based on <i>F</i>, with <i>F</i> set to zero for
negative <i>F</i>^2^. The threshold expression of <i>F</i>^2^ >
2\s(<i>F</i>^2^) is used only for calculating <i>R</i>-factors(gt) <i>etc</i>.
and is not relevant to the choice of reflections for refinement.
<i>R</i>-factors based on <i>F</i>^2^ are statistically about twice as large
as those based on <i>F</i>, and <i>R</i>- factors based on ALL data will be
even larger.
;
_reflns_number_total     3417
_reflns_number_gt     3136
_reflns_threshold_expression     I>2\s(I)
_refine_ls_structure_factor_coef     Fsqd
_refine_ls_matrix_type     full
_refine_ls_R_factor_all     0.0337
_refine_ls_R_factor_gt     0.0309
_refine_ls_wR_factor_gt     0.0972
_refine_ls_wR_factor_ref     0.1024
_refine_ls_goodness_of_fit_ref     1.182
_refine_ls_restrained_S_all     1.183
_refine_ls_number_reflns     3417
_refine_ls_number_parameters     201
_refine_ls_number_restraints     6
_refine_ls_hydrogen_treatment     constr
_refine_ls_weighting_scheme     calc
_refine_ls_weighting_details
         'calc w=1/[\s^2^(Fo^2^)+(0.0617P)^2^+0.0857P] where P=(Fo^2^+2Fc^2^)/3'
_atom_sites_solution_hydrogens     geom
_atom_sites_solution_primary     direct
_atom_sites_solution_secondary     difmap
_refine_ls_shift/su_max     0.004
_refine_ls_shift/su_mean     0.000
_refine_diff_density_max     0.284
_refine_diff_density_min     -0.307
_refine_ls_extinction_method     'SHELXL97 (Sheldrick, 2008)'
_refine_ls_extinction_coef     0.049(5)
_refine_ls_extinction_expression
                                  'Fc^*^=kFc[1+0.001xFc^2^\l^3^/sin(2\q)]^-1/4^'
loop_
    _atom_type_symbol
    _atom_type_description
    _atom_type_scat_dispersion_real
    _atom_type_scat_dispersion_imag
    _atom_type_scat_source
    'C' 'C' 0.0033 0.0016
                         'International Tables Vol C Tables 4.2.6.8 and 6.1.1.4'
    'H' 'H' 0.0000 0.0000
                         'International Tables Vol C Tables 4.2.6.8 and 6.1.1.4'
    'Cl' 'Cl' 0.1484 0.1585
                         'International Tables Vol C Tables 4.2.6.8 and 6.1.1.4'
    'N' 'N' 0.0061 0.0033
                         'International Tables Vol C Tables 4.2.6.8 and 6.1.1.4'
    'O' 'O' 0.0106 0.0060
                         'International Tables Vol C Tables 4.2.6.8 and 6.1.1.4'
    'S' 'S' 0.1246 0.1234
                         'International Tables Vol C Tables 4.2.6.8 and 6.1.1.4'
_computing_data_collection     'SMART (Bruker, 2001)'
_computing_cell_refinement     'SAINT (Bruker, 2001)'
_computing_data_reduction     'SAINT (Bruker, 2001)'
_computing_structure_solution     'SHELXS97 (Sheldrick, 2008)'
_computing_structure_refinement     'SHELXL97 (Sheldrick, 2008)'
_computing_molecular_graphics     'ORTEP-3 for Windows (Farrugia, 2012)'
_computing_publication_material     'SHELXL97 (Sheldrick, 2008)'
loop_
    _atom_site_type_symbol
    _atom_site_label
    _atom_site_fract_x
    _atom_site_fract_y
    _atom_site_fract_z
    _atom_site_U_iso_or_equiv
    _atom_site_adp_type
    _atom_site_calc_flag
    _atom_site_refinement_flags
    _atom_site_occupancy
    _atom_site_symmetry_multiplicity
    _atom_site_disorder_assembly
    _atom_site_disorder_group
    Cl Cl1 -0.28700(7) 1.07931(5) -0.14180(5) 0.06885(16) Uani d . 1 1 . .
    S S2 0.38730(4) 0.30580(4) 0.21169(3) 0.04235(13) Uani d . 1 1 . .
    S S3 0.54060(5) 0.56231(4) 0.24009(4) 0.04455(13) Uani d . 1 1 . .
    O O4 -0.19899(13) 0.79324(11) 0.26803(9) 0.0409(2) Uani d . 1 1 . .
    O O5 -0.17968(15) 0.68451(13) 0.45600(9) 0.0526(3) Uani d . 1 1 . .
    N N6 0.61026(14) 0.29726(11) 0.36235(10) 0.0338(2) Uani d . 1 1 . .
    C C7 -0.1734(2) 0.92725(17) -0.05374(14) 0.0459(3) Uani d . 1 1 . .
    C C8 -0.0243(2) 0.8208(2) -0.11117(14) 0.0520(4) Uani d . 1 1 . .
    H H8 0.0130 0.8294 -0.1968 0.062 Uiso calc R 1 1 . .
    C C9 0.06851(19) 0.70194(18) -0.04044(13) 0.0461(3) Uani d . 1 1 . .
    H H9 0.1686 0.6303 -0.0791 0.055 Uiso calc R 1 1 . .
    C C10 0.01464(16) 0.68708(14) 0.08890(11) 0.0334(3) Uani d . 1 1 . .
    C C11 -0.13752(16) 0.79680(14) 0.14228(12) 0.0345(3) Uani d . 1 1 . .
    C C12 -0.23300(19) 0.91664(16) 0.07278(14) 0.0427(3) Uani d . 1 1 . .
    H H12 -0.3345 0.9880 0.1103 0.051 Uiso calc R 1 1 . .
    C C13 0.10823(15) 0.56837(14) 0.17036(11) 0.0324(2) Uani d . 1 1 . .
    C C14 0.04298(16) 0.56563(14) 0.29272(12) 0.0354(3) Uani d . 1 1 . .
    H H14 0.1019 0.4881 0.3444 0.043 Uiso calc R 1 1 . .
    C C15 -0.11598(17) 0.67905(15) 0.34721(12) 0.0370(3) Uani d . 1 1 . .
    C C16 0.27739(18) 0.45665(17) 0.11144(13) 0.0425(3) Uani d . 1 1 . .
    H H16A 0.3621 0.5117 0.0751 0.051 Uiso calc R 1 1 . .
    H H16B 0.2488 0.4124 0.0435 0.051 Uiso calc R 1 1 . .
    C C17 0.52248(15) 0.38901(13) 0.27966(11) 0.0327(2) Uani d . 1 1 B .
    C C18 0.73425(19) 0.33810(16) 0.42944(14) 0.0418(3) Uani d . 1 1 B .
    H H18A 0.6702 0.4194 0.4850 0.050 Uiso calc R 1 1 A 1
    H H18B 0.8263 0.3692 0.3714 0.050 Uiso calc R 1 1 A 1
    C C19 0.8152(2) 0.1946(2) 0.50227(18) 0.0558(4) Uani d PD 0.874(7) 1 B 1
    H H19A 0.8384 0.2173 0.5817 0.067 Uiso calc PR 0.874(7) 1 B 1
    H H19B 0.9270 0.1359 0.4555 0.067 Uiso calc PR 0.874(7) 1 B 1
    C C20 0.6762(3) 0.1094(2) 0.5219(2) 0.0480(6) Uani d PD 0.874(7) 1 B 1
    H H20A 0.7317 0.0016 0.5335 0.058 Uiso calc PR 0.874(7) 1 B 1
    H H20B 0.5860 0.1442 0.5941 0.058 Uiso calc PR 0.874(7) 1 B 1
    C C21 0.59481(19) 0.14500(14) 0.40330(14) 0.0413(3) Uani d PD 0.874(7) 1 B 1
    H H21A 0.6606 0.0722 0.3409 0.050 Uiso calc PR 0.874(7) 1 B 1
    H H21B 0.4702 0.1451 0.4192 0.050 Uiso calc PR 0.874(7) 1 B 1
    C C19' 0.8152(2) 0.1946(2) 0.50227(18) 0.0558(4) Uani d PDU 0.126(7) 1 B 2
    H H19C 0.9449 0.1723 0.4892 0.067 Uiso calc PR 0.126(7) 1 B 2
    H H19D 0.7715 0.2069 0.5908 0.067 Uiso calc PR 0.126(7) 1 B 2
    C C20' 0.765(2) 0.0709(13) 0.4603(17) 0.052(4) Uani d PDU 0.126(7) 1 B 2
    H H20C 0.7430 0.0024 0.5301 0.062 Uiso calc PR 0.126(7) 1 B 2
    H H20D 0.8604 0.0147 0.3986 0.062 Uiso calc PR 0.126(7) 1 B 2
    C C21' 0.59481(19) 0.14500(14) 0.40330(14) 0.0413(3) Uani d PDU 0.126(7) 1 B
                                                                               2
    H H21C 0.5907 0.0899 0.3331 0.050 Uiso calc PR 0.126(7) 1 B 2
    H H21D 0.4883 0.1506 0.4648 0.050 Uiso calc PR 0.126(7) 1 B 2
loop_
    _atom_site_aniso_label
    _atom_site_aniso_U_11
    _atom_site_aniso_U_22
    _atom_site_aniso_U_33
    _atom_site_aniso_U_12
    _atom_site_aniso_U_13
    _atom_site_aniso_U_23
    Cl1 0.0754(3) 0.0589(3) 0.0702(3) -0.0126(2) -0.0342(2) 0.0265(2)
    S2 0.0401(2) 0.0358(2) 0.0502(2) -0.00229(14) -0.01778(15) -0.00600(14)
    S3 0.0498(2) 0.03124(19) 0.0489(2) -0.00884(14) -0.00686(15) 0.00535(14)
    O4 0.0416(5) 0.0369(5) 0.0365(5) -0.0022(4) -0.0011(4) -0.0042(4)
    O5 0.0544(6) 0.0595(7) 0.0336(5) -0.0059(5) 0.0024(4) -0.0043(5)
    N6 0.0334(5) 0.0290(5) 0.0396(5) -0.0082(4) -0.0089(4) -0.0002(4)
    C7 0.0503(8) 0.0430(7) 0.0463(8) -0.0135(6) -0.0197(6) 0.0118(6)
    C8 0.0541(8) 0.0620(10) 0.0353(7) -0.0124(7) -0.0084(6) 0.0084(6)
    C9 0.0411(7) 0.0555(8) 0.0344(7) -0.0050(6) -0.0044(5) 0.0005(6)
    C10 0.0314(6) 0.0366(6) 0.0319(6) -0.0091(5) -0.0064(4) -0.0009(5)
    C11 0.0342(6) 0.0342(6) 0.0348(6) -0.0092(5) -0.0062(5) -0.0012(5)
    C12 0.0413(7) 0.0355(6) 0.0483(8) -0.0050(5) -0.0109(6) 0.0000(5)
    C13 0.0281(5) 0.0350(6) 0.0337(6) -0.0069(4) -0.0074(4) -0.0023(5)
    C14 0.0336(6) 0.0368(6) 0.0343(6) -0.0070(5) -0.0074(5) -0.0001(5)
    C15 0.0373(6) 0.0393(6) 0.0329(6) -0.0100(5) -0.0036(5) -0.0027(5)
    C16 0.0351(6) 0.0494(8) 0.0343(6) 0.0026(5) -0.0071(5) -0.0051(5)
    C17 0.0295(5) 0.0298(6) 0.0342(6) -0.0028(4) -0.0015(4) -0.0042(4)
    C18 0.0424(7) 0.0397(7) 0.0484(7) -0.0152(5) -0.0158(6) 0.0004(6)
    C19 0.0535(9) 0.0533(9) 0.0678(10) -0.0193(7) -0.0311(8) 0.0153(8)
    C20 0.0510(12) 0.0429(10) 0.0519(12) -0.0158(9) -0.0173(10) 0.0130(8)
    C21 0.0450(7) 0.0286(6) 0.0521(8) -0.0107(5) -0.0153(6) 0.0037(5)
    C19' 0.0535(9) 0.0533(9) 0.0678(10) -0.0193(7) -0.0311(8) 0.0153(8)
    C20' 0.045(8) 0.042(6) 0.062(10) -0.002(5) -0.018(7) 0.011(6)
    C21' 0.0450(7) 0.0286(6) 0.0521(8) -0.0107(5) -0.0153(6) 0.0037(5)
_geom_special_details
;
All s.u.'s (except the s.u. in the dihedral angle between two l.s. planes) are
estimated using the full covariance matrix. The cell s.u.'s are taken into
account individually in the estimation of s.u.'s in distances, angles and
torsion angles; correlations between s.u.'s in cell parameters are only used
when they are defined by crystal symmetry. An approximate (isotropic)
treatment of cell s.u.'s is used for estimating s.u.'s involving l.s. planes.
;
loop_
    _geom_bond_atom_site_label_1
    _geom_bond_atom_site_label_2
    _geom_bond_site_symmetry_2
    _geom_bond_distance
    _geom_bond_publ_flag
    Cl1 C7 . 1.7320(14) ?
    S2 C17 . 1.7822(13) ?
    S2 C16 . 1.7934(14) ?
    S3 C17 . 1.6678(12) ?
    O4 C11 . 1.3699(15) ?
    O4 C15 . 1.3796(16) ?
    O5 C15 . 1.2015(16) ?
    N6 C17 . 1.3172(16) ?
    N6 C18 . 1.4731(16) ?
    N6 C21 . 1.4757(16) ?
    C7 C12 . 1.379(2) ?
    C7 C8 . 1.383(2) ?
    C8 C9 . 1.377(2) ?
    C8 H8 . 0.9300 ?
    C9 C10 . 1.4031(18) ?
    C9 H9 . 0.9300 ?
    C10 C11 . 1.3966(17) ?
    C10 C13 . 1.4498(16) ?
    C11 C12 . 1.3837(18) ?
    C12 H12 . 0.9300 ?
    C13 C14 . 1.3413(17) ?
    C13 C16 . 1.5047(17) ?
    C14 C15 . 1.4487(17) ?
    C14 H14 . 0.9300 ?
    C16 H16A . 0.9700 ?
    C16 H16B . 0.9700 ?
    C18 C19 . 1.509(2) ?
    C18 H18A . 0.9700 ?
    C18 H18B . 0.9700 ?
    C19 C20 . 1.513(2) ?
    C19 H19A . 0.9700 ?
    C19 H19B . 0.9700 ?
    C20 C21 . 1.508(2) ?
    C20 H20A . 0.9700 ?
    C20 H20B . 0.9700 ?
    C21 H21A . 0.9700 ?
    C21 H21B . 0.9700 ?
    C20' H20C . 0.9700 ?
    C20' H20D . 0.9700 ?
loop_
    _geom_angle_atom_site_label_1
    _geom_angle_atom_site_label_2
    _geom_angle_atom_site_label_3
    _geom_angle_site_symmetry_1
    _geom_angle_site_symmetry_3
    _geom_angle
    _geom_angle_publ_flag
    C17 S2 C16 . . 102.76(7) ?
    C11 O4 C15 . . 121.50(10) ?
    C17 N6 C18 . . 123.15(11) ?
    C17 N6 C21 . . 125.66(11) ?
    C18 N6 C21 . . 111.16(10) ?
    C12 C7 C8 . . 121.59(13) ?
    C12 C7 Cl1 . . 118.87(12) ?
    C8 C7 Cl1 . . 119.53(12) ?
    C9 C8 C7 . . 119.44(13) ?
    C9 C8 H8 . . 120.3 ?
    C7 C8 H8 . . 120.3 ?
    C8 C9 C10 . . 121.17(14) ?
    C8 C9 H9 . . 119.4 ?
    C10 C9 H9 . . 119.4 ?
    C11 C10 C9 . . 117.20(12) ?
    C11 C10 C13 . . 118.25(11) ?
    C9 C10 C13 . . 124.53(12) ?
    O4 C11 C12 . . 115.98(11) ?
    O4 C11 C10 . . 121.51(11) ?
    C12 C11 C10 . . 122.50(12) ?
    C7 C12 C11 . . 118.08(13) ?
    C7 C12 H12 . . 121.0 ?
    C11 C12 H12 . . 121.0 ?
    C14 C13 C10 . . 119.02(11) ?
    C14 C13 C16 . . 123.85(11) ?
    C10 C13 C16 . . 117.11(11) ?
    C13 C14 C15 . . 122.38(12) ?
    C13 C14 H14 . . 118.8 ?
    C15 C14 H14 . . 118.8 ?
    O5 C15 O4 . . 116.97(12) ?
    O5 C15 C14 . . 125.72(13) ?
    O4 C15 C14 . . 117.28(11) ?
    C13 C16 S2 . . 116.78(9) ?
    C13 C16 H16A . . 108.1 ?
    S2 C16 H16A . . 108.1 ?
    C13 C16 H16B . . 108.1 ?
    S2 C16 H16B . . 108.1 ?
    H16A C16 H16B . . 107.3 ?
    N6 C17 S3 . . 123.58(10) ?
    N6 C17 S2 . . 112.65(9) ?
    S3 C17 S2 . . 123.75(7) ?
    N6 C18 C19 . . 103.94(11) ?
    N6 C18 H18A . . 111.0 ?
    C19 C18 H18A . . 111.0 ?
    N6 C18 H18B . . 111.0 ?
    C19 C18 H18B . . 111.0 ?
    H18A C18 H18B . . 109.0 ?
    C18 C19 C20 . . 105.04(12) ?
    C18 C19 H19A . . 110.7 ?
    C20 C19 H19A . . 110.7 ?
    C18 C19 H19B . . 110.7 ?
    C20 C19 H19B . . 110.7 ?
    H19A C19 H19B . . 108.8 ?
    C21 C20 C19 . . 103.84(14) ?
    C21 C20 H20A . . 111.0 ?
    C19 C20 H20A . . 111.0 ?
    C21 C20 H20B . . 111.0 ?
    C19 C20 H20B . . 111.0 ?
    H20A C20 H20B . . 109.0 ?
    N6 C21 C20 . . 103.91(11) ?
    N6 C21 H21A . . 111.0 ?
    C20 C21 H21A . . 111.0 ?
    N6 C21 H21B . . 111.0 ?
    C20 C21 H21B . . 111.0 ?
    H21A C21 H21B . . 109.0 ?
    H20C C20' H20D . . 108.7 ?
loop_
    _geom_torsion_atom_site_label_1
    _geom_torsion_atom_site_label_2
    _geom_torsion_atom_site_label_3
    _geom_torsion_atom_site_label_4
    _geom_torsion_site_symmetry_1
    _geom_torsion_site_symmetry_2
    _geom_torsion_site_symmetry_3
    _geom_torsion_site_symmetry_4
    _geom_torsion
    _geom_torsion_publ_flag
    C12 C7 C8 C9 . . . . -0.7(2) ?
    Cl1 C7 C8 C9 . . . . 178.41(13) ?
    C7 C8 C9 C10 . . . . -0.1(3) ?
    C8 C9 C10 C11 . . . . 0.6(2) ?
    C8 C9 C10 C13 . . . . -177.89(13) ?
    C15 O4 C11 C12 . . . . 179.60(12) ?
    C15 O4 C11 C10 . . . . -1.62(18) ?
    C9 C10 C11 O4 . . . . -179.01(12) ?
    C13 C10 C11 O4 . . . . -0.43(18) ?
    C9 C10 C11 C12 . . . . -0.31(19) ?
    C13 C10 C11 C12 . . . . 178.27(12) ?
    C8 C7 C12 C11 . . . . 1.0(2) ?
    Cl1 C7 C12 C11 . . . . -178.15(10) ?
    O4 C11 C12 C7 . . . . 178.31(12) ?
    C10 C11 C12 C7 . . . . -0.5(2) ?
    C11 C10 C13 C14 . . . . 1.87(18) ?
    C9 C10 C13 C14 . . . . -179.66(13) ?
    C11 C10 C13 C16 . . . . -176.73(11) ?
    C9 C10 C13 C16 . . . . 1.74(19) ?
    C10 C13 C14 C15 . . . . -1.34(18) ?
    C16 C13 C14 C15 . . . . 177.16(12) ?
    C11 O4 C15 O5 . . . . -179.57(12) ?
    C11 O4 C15 C14 . . . . 2.14(17) ?
    C13 C14 C15 O5 . . . . -178.77(14) ?
    C13 C14 C15 O4 . . . . -0.64(19) ?
    C14 C13 C16 S2 . . . . 3.91(18) ?
    C10 C13 C16 S2 . . . . -177.56(9) ?
    C17 S2 C16 C13 . . . . -84.97(11) ?
    C18 N6 C17 S3 . . . . 0.16(17) ?
    C21 N6 C17 S3 . . . . 178.05(10) ?
    C18 N6 C17 S2 . . . . 178.53(10) ?
    C21 N6 C17 S2 . . . . -3.57(16) ?
    C16 S2 C17 N6 . . . . 177.14(9) ?
    C16 S2 C17 S3 . . . . -4.49(9) ?
    C17 N6 C18 C19 . . . . -174.43(12) ?
    C21 N6 C18 C19 . . . . 7.40(16) ?
    N6 C18 C19 C20 . . . . -26.24(19) ?
    C18 C19 C20 C21 . . . . 35.3(2) ?
    C17 N6 C21 C20 . . . . -163.79(15) ?
    C18 N6 C21 C20 . . . . 14.32(17) ?
    C19 C20 C21 N6 . . . . -30.1(2) ?
loop_
    _geom_hbond_atom_site_label_D
    _geom_hbond_atom_site_label_H
    _geom_hbond_atom_site_label_A
    _geom_hbond_site_symmetry_A
    _geom_hbond_distance_DH
    _geom_hbond_distance_HA
    _geom_hbond_distance_DA
    _geom_hbond_angle_DHA
    _geom_hbond_publ_flag
    C9 H9 S3 2_665 0.93 2.87 3.7910(16) 170 yes
    C21 H21B O5 2_566 0.97 2.60 3.3434(19) 134 yes
    C16 H16B Cg4 2_566 0.97 2.93 3.7610(10)
                                          144 yes
data_global
_journal_data_validation_number     ?
_journal_date_recd_electronic     2013-08-07
_journal_date_accepted     2013-10-13
_journal_name_full     'Acta Crystallographica, Section E'
_journal_year     2013
_journal_volume     69
_journal_issue     11
_journal_page_first     o1684
_journal_page_last     o1685
_journal_paper_category     QO
_journal_paper_doi     10.1107/S1600536813028080
_journal_coeditor_code     PK2494
_publ_contact_author_name     'H.C.Devarajegowda'
_publ_contact_author_address
;
Department of Physics
Yuvaraja's College (Constituent College)
University of Mysore Mysore
Karnataka
India
;
_publ_contact_author_email     'devarajegowda@yahoo.com'
_publ_contact_author_fax     '+91 0821 2419292'
_publ_contact_author_phone     '+91 0821 2518101'
_publ_section_title
;
(7-Chloro-2-oxo-2<i>H</i>-chromen-4-yl)methyl pyrrolidine-1-carbodithioate
;
loop_
    _publ_author_name
    _publ_author_address
    'O. Kotresh'
;
Department of Chemistry
Karnatak University's Karnatak Science College
Dharwad, Karnataka 580 001, India
;
    'H. C. Devarajegowda'
;
Department of Physics
Yuvaraja's College (Constituent College)
University of Mysore, Mysore 570 005
Karnataka, India
;
    'Arunkumar Shirahatti'
;
Department of Chemistry
Karnatak University's Karnatak Science College
Dharwad, Karnataka 580 001, India
;
    'K. Mahesh Kumar'
;
Department of Chemistry
Karnatak University's Karnatak Science College
Dharwad, Karnataka 580 001, India
;
    'N. M. Mahabhaleshwaraiah'
;
Department of Chemistry
Karnatak University's Karnatak Science College
Dharwad, Karnataka 580 001, India
;
