# Supplementary material for: (7-Chloro-2-oxo-2H-chromen-4-yl)methyl pyrrolidine-1-carbodi­thio­ate
Source: Acta Crystallogr Sect E Struct Rep Online. 2013 Oct 23;69(Pt 11):o1684–5. doi: 10.1107/S1600536813028080 (PMC3884339; doi:10.1107/S1600536813028080)
Supplement: Supplementary file 2 [file e-69-o1684-Isup2.hkl]

#
# h,k,l, Fc-squared, Fo-squared, sigma(Fo-squared) and status flag
#
data_I
_shelx_title ' I         P -1         R = 0.03'
_shelx_refln_list_code          4
_shelx_F_calc_maximum      161.95
_exptl_crystal_F_000       352.00
_reflns_d_resolution_high  0.7698
 
loop_
 _symmetry_equiv_pos_as_xyz
 'x, y, z'
 '-x, -y, -z'
 
_cell_length_a     7.9073
_cell_length_b     9.2891
_cell_length_c    10.8865
_cell_angle_alpha  84.474
_cell_angle_beta   79.798
_cell_angle_gamma  72.437
 
_shelx_F_squared_multiplier     1.000
 
loop_
 _refln_index_h
 _refln_index_k
 _refln_index_l
 _refln_F_squared_calc
 _refln_F_squared_meas
 _refln_F_squared_sigma
 _refln_observed_status
   1   0   0       63.03       67.41      0.88 o
   2   0   0      217.70      212.43      2.68 o
   3   0   0       36.27       34.39      0.55 o
   4   0   0        1.93        3.66      0.19 o
   5   0   0       85.65       93.80      1.04 o
   6   0   0        6.14        4.95      0.29 o
   7   0   0       24.66       23.39      0.52 o
   8   0   0       14.87       15.13      1.23 o
   9   0   0       28.91       29.86      0.66 o
  -9   1   0        2.65        3.12      0.33 o
  -8   1   0       14.31       13.39      0.57 o
  -7   1   0        1.11        1.03      0.19 o
  -6   1   0       73.48       73.22      1.07 o
  -5   1   0       52.21       52.18      0.74 o
  -4   1   0      574.59      616.56      6.20 o
  -3   1   0      477.43      437.29      5.52 o
  -2   1   0     1537.92     1527.79     16.54 o
  -1   1   0      508.01      575.09      5.82 o
   0   1   0      696.41      709.45      9.38 o
   1   1   0       47.45       51.45      0.61 o
   2   1   0     6219.11     5928.89     63.04 o
   3   1   0       90.92      105.68      1.27 o
   4   1   0     1043.36     1072.65     10.73 o
   5   1   0      223.24      254.34      2.69 o
   6   1   0        1.22        0.69      0.10 o
   7   1   0       17.61       17.84      0.50 o
   8   1   0        3.53        4.65      0.36 o
   9   1   0        3.83        3.95      0.56 o
  -9   2   0       42.94       44.49      1.31 o
  -8   2   0       41.38       44.75      1.13 o
  -7   2   0       30.34       27.07      1.22 o
  -6   2   0       50.39       55.58      0.92 o
  -5   2   0      500.38      494.63      5.51 o
  -4   2   0      798.89      754.27      8.14 o
  -3   2   0        7.13        7.73      0.68 o
  -2   2   0     1439.34     1439.26     15.69 o
  -1   2   0     2344.39     2262.99     26.59 o
   0   2   0      559.30      559.77     11.14 o
   1   2   0        2.38        5.81      0.52 o
   2   2   0     3275.73     3376.57     47.92 o
   3   2   0       18.01       17.80      0.31 o
   4   2   0      543.87      584.15      5.95 o
   5   2   0     1227.46     1301.81     12.00 o
   6   2   0      128.72      129.49      1.52 o
   7   2   0        7.41        6.44      0.23 o
   8   2   0       17.67       19.16      0.55 o
   9   2   0        0.70        0.85      0.23 o
  10   2   0       42.14       40.61      1.49 o
  -8   3   0        6.28        7.28      0.45 o
  -7   3   0        3.14        3.14      0.39 o
  -6   3   0       35.33       32.93      0.70 o
  -5   3   0      235.39      234.22      2.98 o
  -4   3   0      733.76      702.17      7.04 o
  -3   3   0      167.15      163.11      1.92 o
  -2   3   0        0.05        1.23      0.31 o
  -1   3   0     1004.55     1037.80     11.43 o
   0   3   0      179.30      188.58      2.52 o
   1   3   0      506.04      534.30      5.91 o
   2   3   0       39.49       36.70      0.96 o
   3   3   0      104.99      127.18      1.53 o
   4   3   0       89.52       96.09      1.23 o
   5   3   0       28.65       27.80      0.52 o
   6   3   0       17.10       20.58      0.57 o
   7   3   0       64.37       64.48      1.09 o
   8   3   0      174.92      172.78      3.95 o
   9   3   0       47.05       47.45      2.48 o
  10   3   0       19.32       21.70      0.86 o
  -8   4   0        0.06       -0.07      0.26 o
  -7   4   0       92.69      101.37      1.87 o
  -6   4   0      175.67      181.09      2.58 o
  -5   4   0      127.07      112.93      1.46 o
  -4   4   0      201.20      204.92      2.52 o
  -3   4   0      134.98      141.46      1.67 o
  -2   4   0      180.10      188.79      2.38 o
  -1   4   0        1.50        1.47      0.21 o
   0   4   0      313.65      341.90      4.46 o
   1   4   0      278.24      289.83      3.10 o
   2   4   0      282.27      338.92      3.88 o
   3   4   0      370.00      397.20      3.89 o
   4   4   0        6.61        8.90      0.28 o
   5   4   0      975.96     1006.26     11.55 o
   6   4   0      406.21      398.65      7.99 o
   7   4   0       77.62       82.04      1.61 o
   8   4   0        0.19        0.34      0.15 o
   9   4   0        6.18        5.36      0.41 o
  10   4   0        0.41        0.12      0.50 o
  -7   5   0        8.01        8.61      0.57 o
  -6   5   0        2.99        1.86      0.39 o
  -5   5   0        1.12        0.77      0.29 o
  -4   5   0        8.52        7.66      0.33 o
  -3   5   0      460.69      463.60      5.20 o
  -2   5   0        9.84       11.61      0.70 o
  -1   5   0      170.27      154.38      3.37 o
   0   5   0      741.04      791.30      8.93 o
   1   5   0       41.98       43.48      0.71 o
   2   5   0      779.43      825.68      9.12 o
   3   5   0      966.33      976.08     10.70 o
   4   5   0     1126.42     1102.18     12.78 o
   5   5   0      301.26      296.55      4.18 o
   6   5   0      245.88      244.22      3.55 o
   7   5   0       55.11       53.22      0.99 o
   8   5   0        6.40        5.90      0.32 o
   9   5   0       13.25       12.22      0.50 o
  10   5   0        0.89        0.50      0.36 o
  -6   6   0       15.34       19.41      1.85 o
  -5   6   0       53.18       54.92      1.02 o
  -4   6   0       12.67       12.33      0.63 o
  -3   6   0       11.22       10.82      0.37 o
  -2   6   0      300.84      294.92      3.50 o
  -1   6   0       26.85       28.71      0.88 o
   0   6   0       51.28       52.79      1.03 o
   1   6   0      174.94      152.80      1.87 o
   2   6   0      107.21      103.63      1.71 o
   3   6   0       36.18       30.40      0.61 o
   4   6   0      683.23      680.14      8.07 o
   5   6   0      464.30      452.84      5.49 o
   6   6   0       83.95       86.18      1.25 o
   7   6   0        1.03        0.40      0.19 o
   8   6   0        6.99        6.29      0.44 o
   9   6   0        0.60        0.52      0.29 o
  -6   7   0       42.87       46.18      1.24 o
  -5   7   0        2.63        1.29      0.32 o
  -4   7   0      109.46      117.88      1.88 o
  -3   7   0       91.98       89.22      1.42 o
  -2   7   0      290.81      282.48      3.32 o
  -1   7   0        2.83        4.03      0.32 o
   0   7   0       99.95      101.25      2.01 o
   1   7   0      838.33      756.33     28.04 o
   2   7   0     1580.52     1567.59     18.17 o
   3   7   0        9.75        8.63      0.34 o
   4   7   0       33.00       33.47      0.74 o
   5   7   0       59.81       56.33      0.84 o
   6   7   0        0.77        0.43      0.17 o
   7   7   0       13.17       13.45      0.42 o
   8   7   0        9.12       10.41      0.63 o
   9   7   0        1.27        1.20      0.30 o
  -5   8   0       22.84       21.86      0.74 o
  -4   8   0       43.95       45.64      1.07 o
  -3   8   0        4.80        5.07      0.33 o
  -2   8   0       82.61       86.64      2.10 o
  -1   8   0        0.18       -0.30      0.30 o
   0   8   0     1530.88     1525.83     27.26 o
   1   8   0        8.35        9.34      0.47 o
   2   8   0       15.98       18.35      0.47 o
   3   8   0      101.57       99.13      1.22 o
   4   8   0       43.33       41.49      0.73 o
   5   8   0       41.97       43.23      0.76 o
   6   8   0       14.46       16.14      0.54 o
   7   8   0       16.82       14.69      0.80 o
   8   8   0       13.91       15.29      0.56 o
   9   8   0        1.99        2.56      0.35 o
  -4   9   0       95.19       96.11      2.06 o
  -3   9   0       66.66       67.75      1.82 o
  -2   9   0       17.75       17.60      0.89 o
  -1   9   0       27.71       27.52      1.13 o
   0   9   0      127.04      130.73      2.11 o
   1   9   0       14.59       15.53      0.77 o
   2   9   0        1.14        0.94      0.22 o
   3   9   0        8.73        9.87      0.35 o
   4   9   0      111.94      106.64      1.33 o
   5   9   0       48.73       51.20      0.90 o
   6   9   0        5.78        6.74      0.47 o
   7   9   0        0.05       -0.14      0.21 o
   8   9   0        1.93        2.07      0.31 o
  -2  10   0       48.66       51.18      2.17 o
  -1  10   0       17.17       16.99      0.95 o
   0  10   0       56.73       57.26      1.62 o
   1  10   0        2.46        2.02      0.32 o
   2  10   0        1.66       -0.27      0.70 o
   3  10   0        0.21        0.68      0.27 o
   4  10   0        3.26        3.44      0.27 o
   5  10   0       26.84       23.50      0.64 o
   6  10   0       58.67       57.35      1.03 o
   7  10   0       14.40       13.58      0.60 o
  -1  11   0        9.89        9.65      0.67 o
   0  11   0        0.32        0.07      0.50 o
   1  11   0       11.73       11.88      0.75 o
   2  11   0       18.55       19.23      0.97 o
   3  11   0        0.35        0.25      0.31 o
   4  11   0        1.09        1.78      0.41 o
   5  11   0        0.79        0.96      0.27 o
   6  11   0        2.27        2.76      0.39 o
   3  12   0        0.73        0.25      0.36 o
  -6 -11   1       13.45       13.20      0.56 o
  -5 -11   1        0.01       -0.34      0.24 o
  -4 -11   1        7.62        8.10      0.44 o
  -3 -11   1       26.89       27.95      0.95 o
  -2 -11   1       83.36       88.86      1.78 o
  -1 -11   1       87.11       87.86      1.92 o
   0 -11   1      170.77      174.02      4.10 o
   1 -11   1       49.89       59.28      1.82 o
  -7 -10   1        4.63        4.52      0.42 o
  -6 -10   1       12.95       15.23      0.57 o
  -5 -10   1       14.69       13.72      0.56 o
  -4 -10   1       43.55       41.93      0.76 o
  -3 -10   1      227.16      221.07      3.37 o
  -2 -10   1      122.36      120.06      2.42 o
  -1 -10   1        1.84        2.03      0.34 o
   0 -10   1       13.32       11.93      0.65 o
   1 -10   1        1.80        1.27      0.41 o
   2 -10   1        1.97        2.21      0.51 o
  -8  -9   1        1.05        0.94      0.29 o
  -7  -9   1        1.01        0.82      0.44 o
  -6  -9   1       79.00       74.32      1.19 o
  -5  -9   1      153.60      156.68      1.97 o
  -4  -9   1       64.12       70.55      1.00 o
  -3  -9   1       45.39       49.13      0.74 o
  -2  -9   1        4.42        4.66      0.32 o
  -1  -9   1        0.70        1.05      0.27 o
   0  -9   1       14.14       13.47      0.57 o
   1  -9   1       38.00       37.97      1.25 o
   2  -9   1        0.83       -0.12      0.50 o
   3  -9   1       28.99       32.22      1.43 o
   4  -9   1       24.50       26.44      1.11 o
  -8  -8   1       47.88       49.72      0.94 o
  -7  -8   1       10.12       12.92      0.78 o
  -6  -8   1       89.53       92.02      1.26 o
  -5  -8   1       74.35       67.91      1.02 o
  -4  -8   1      197.90      195.32      2.09 o
  -3  -8   1       96.72       97.42      1.21 o
  -2  -8   1       41.77       37.46      1.73 o
  -1  -8   1       37.38       31.79      0.80 o
   0  -8   1       16.08       10.42      0.69 o
   1  -8   1        2.88        2.77      0.39 o
   2  -8   1      129.57      133.47      2.94 o
   3  -8   1        0.00       -0.10      0.17 o
   4  -8   1        9.11        7.82      0.57 o
   5  -8   1        0.04        0.40      0.47 o
  -9  -7   1        8.73        8.20      0.50 o
  -8  -7   1        0.10       -0.03      0.24 o
  -7  -7   1       29.92       28.13      0.73 o
  -6  -7   1       22.29       22.82      0.51 o
  -5  -7   1       26.48       28.05      0.87 o
  -4  -7   1        0.03       -0.11      0.16 o
  -3  -7   1      226.24      226.57      3.01 o
  -2  -7   1      211.06      233.61      3.34 o
  -1  -7   1        1.29        1.60      0.22 o
   0  -7   1       28.49       32.81      1.22 o
   1  -7   1        0.03        0.11      0.26 o
   2  -7   1      232.23      223.19      2.71 o
   3  -7   1       91.59       95.75      1.29 o
   4  -7   1       40.36       39.08      0.83 o
   5  -7   1       88.56       87.17      1.55 o
   6  -7   1      129.77      137.63      2.56 o
  -9  -6   1       81.38       88.34      1.61 o
  -8  -6   1       37.16       37.74      0.86 o
  -7  -6   1        1.20        0.91      0.24 o
  -6  -6   1      165.14      163.70      2.11 o
  -5  -6   1       19.71       16.97      0.65 o
  -4  -6   1       10.36       11.56      0.43 o
  -3  -6   1      127.62      118.59      1.70 o
  -2  -6   1       11.45        9.37      0.55 o
  -1  -6   1       26.14       24.38      1.62 o
   0  -6   1      509.30      562.85      7.16 o
   1  -6   1      124.23      113.90      1.94 o
   2  -6   1     2914.10     2850.32     29.70 o
   3  -6   1      114.52      116.41      1.42 o
   4  -6   1      399.83      398.30      4.53 o
   5  -6   1      123.66      123.58      1.83 o
   6  -6   1       13.86       12.46      0.67 o
  -9  -5   1        1.55        0.60      0.26 o
  -8  -5   1       12.70       11.16      0.55 o
  -7  -5   1       32.61       32.01      1.00 o
  -6  -5   1       13.68       13.17      0.49 o
  -5  -5   1        7.71        7.04      0.39 o
  -4  -5   1       10.76        9.59      0.53 o
  -3  -5   1        1.35        3.02      0.45 o
  -2  -5   1        4.71       11.11      0.30 o
  -1  -5   1       25.22       19.55      0.40 o
   0  -5   1     1589.09     1688.85     20.23 o
   1  -5   1      870.10      787.45     23.70 o
   2  -5   1      202.77      193.31      2.38 o
   3  -5   1        1.05        1.16      0.26 o
   4  -5   1      535.17      534.46      5.83 o
   5  -5   1        0.46        0.41      0.16 o
   6  -5   1       14.31       15.23      0.95 o
   7  -5   1       12.46       13.61      0.65 o
  -9  -4   1        0.97        1.03      0.27 o
  -8  -4   1        8.51        9.79      0.44 o
  -7  -4   1        1.58        1.15      0.22 o
  -6  -4   1       83.05       82.62      2.16 o
  -5  -4   1      294.25      293.80      4.15 o
  -4  -4   1      361.50      352.70      3.97 o
  -3  -4   1       31.42       34.92      0.72 o
  -2  -4   1     1425.74     1505.70     15.15 o
  -1  -4   1      437.25      443.07      5.03 o
   0  -4   1     1609.86     1716.23     20.58 o
   1  -4   1     1258.27     1249.86     15.00 o
   2  -4   1      249.90      262.79      3.48 o
   3  -4   1      176.48      161.47      2.02 o
   4  -4   1      424.23      426.51      4.82 o
   5  -4   1       25.94       24.83      0.61 o
   6  -4   1        0.02       -0.25      0.16 o
   7  -4   1       71.15       75.69      1.53 o
   8  -4   1        1.14        1.98      0.88 o
  -9  -3   1        0.01        0.36      0.35 o
  -8  -3   1        0.01        0.22      0.18 o
  -7  -3   1      109.87      113.13      1.74 o
  -6  -3   1      103.75       98.49      1.68 o
  -5  -3   1       18.01       17.43      0.42 o
  -4  -3   1      253.19      252.86      3.01 o
  -3  -3   1        2.63        3.65      0.26 o
  -2  -3   1      668.20      732.29      8.05 o
  -1  -3   1      310.23      340.75      3.88 o
   0  -3   1     1866.69     1912.31     22.75 o
   1  -3   1      281.07      294.08      3.80 o
   2  -3   1      524.20      565.18      7.76 o
   3  -3   1      257.27      271.62      3.24 o
   4  -3   1       41.40       46.72      0.75 o
   5  -3   1      201.83      197.91      2.93 o
   6  -3   1       21.91       21.60      0.72 o
   7  -3   1        0.66        0.43      0.25 o
   8  -3   1       27.58       27.57      0.79 o
  -9  -2   1        8.22        7.18      0.37 o
  -8  -2   1        0.02        0.07      0.19 o
  -7  -2   1        6.78        5.82      0.35 o
  -6  -2   1       37.08       37.90      0.84 o
  -5  -2   1        0.07        0.32      0.11 o
  -4  -2   1      650.30      647.84      6.10 o
  -3  -2   1     3765.26     3748.77     53.36 o
  -2  -2   1       69.11       64.50      0.77 o
  -1  -2   1      622.75      645.28      7.06 o
   0  -2   1      203.82      253.22      2.91 o
   1  -2   1        0.92       -0.16      0.11 o
   2  -2   1        9.08       11.37      0.42 o
   3  -2   1       37.04       48.27      1.04 o
   4  -2   1      301.58      317.34      3.34 o
   5  -2   1       23.31       18.00      0.47 o
   6  -2   1      108.01      102.46      1.47 o
   7  -2   1       63.02       59.64      1.01 o
   8  -2   1       82.85       85.54      1.53 o
   9  -2   1       48.52       53.03      1.12 o
  -9  -1   1       64.44       65.15      1.35 o
  -8  -1   1        3.58        4.41      0.28 o
  -7  -1   1      119.92      125.35      1.56 o
  -6  -1   1      624.06      623.10      6.81 o
  -5  -1   1      665.97      692.19      6.43 o
  -4  -1   1       95.49       83.64      1.17 o
  -3  -1   1      196.67      189.53      1.80 o
  -2  -1   1       56.14       53.34      0.63 o
  -1  -1   1     2338.91     2372.68     48.34 o
   0  -1   1       67.31       81.29      1.12 o
   1  -1   1      188.72      212.79      2.45 o
   2  -1   1       28.24       29.61      0.97 o
   3  -1   1      664.40      667.86      9.09 o
   4  -1   1       67.33       62.02      0.88 o
   5  -1   1        0.38        1.65      0.14 o
   6  -1   1      228.88      223.98      2.91 o
   7  -1   1      267.26      275.79      3.36 o
   8  -1   1      163.40      164.78      2.39 o
   9  -1   1       82.03       83.65      1.45 o
  -9   0   1        2.67        3.96      0.49 o
  -8   0   1      189.40      186.59      2.61 o
  -7   0   1       37.46       36.02      0.61 o
  -6   0   1       77.34       84.70      1.20 o
  -5   0   1      182.66      171.23      1.79 o
  -4   0   1     2389.93     2440.45     34.15 o
  -3   0   1      115.93      126.89      1.49 o
  -2   0   1       99.85       86.50      0.93 o
  -1   0   1     1023.39     1015.88      9.92 o
   0   0   1      254.96      260.23      2.80 o
   1   0   1      689.38      706.54      7.06 o
   2   0   1      570.78      613.17      7.38 o
   3   0   1      737.13      729.84      9.75 o
   4   0   1      636.11      650.87      7.94 o
   5   0   1        1.19        1.81      0.27 o
   6   0   1      198.20      188.04      2.56 o
   7   0   1      207.72      206.71      2.62 o
   8   0   1       91.92       95.35      1.85 o
   9   0   1        6.11        6.88      0.50 o
  -9   1   1       83.79       85.22      3.42 o
  -8   1   1       46.51       50.40      1.15 o
  -7   1   1       93.06       89.40      1.35 o
  -6   1   1       15.20       15.99      0.49 o
  -5   1   1       14.61       13.43      0.35 o
  -4   1   1       11.80        7.83      0.47 o
  -3   1   1      940.98     1059.67     10.69 o
  -2   1   1     5178.79     4850.29     75.98 o
  -1   1   1     5851.21     5300.17    132.56 o
   0   1   1      386.88      419.48      4.16 o
   1   1   1      530.03      549.43      5.01 o
   2   1   1       19.99       23.70      0.64 o
   3   1   1     1030.52     1104.97     21.40 o
   4   1   1     1890.52     1895.17     25.84 o
   5   1   1      642.93      618.68     10.27 o
   6   1   1      525.65      528.80      5.89 o
   7   1   1        1.27        2.13      0.32 o
   8   1   1       22.64       22.79      0.56 o
   9   1   1       12.11       11.61      0.59 o
  -8   2   1        9.65        8.53      0.45 o
  -7   2   1        2.51        2.32      0.27 o
  -6   2   1        0.32        0.29      0.17 o
  -5   2   1       54.25       56.35      1.53 o
  -4   2   1        0.43        0.43      0.12 o
  -3   2   1       53.66       63.68      0.83 o
  -2   2   1       52.83       68.52      0.96 o
  -1   2   1       24.31       24.62      0.52 o
   0   2   1     2201.24     2198.07     23.75 o
   1   2   1     8184.32     7631.67    200.42 o
   2   2   1    26227.84    20832.07    446.60 o
   3   2   1        5.49       14.58      0.30 o
   4   2   1       11.93       15.56      0.49 o
   5   2   1      269.68      289.42      3.69 o
   6   2   1       75.41       83.51      1.30 o
   7   2   1        7.47        7.44      0.66 o
   8   2   1        4.22        4.17      0.40 o
   9   2   1       21.77       20.34      0.68 o
  10   2   1        1.63        1.86      0.37 o
  -8   3   1        2.77        3.89      0.46 o
  -7   3   1        0.01       -0.05      0.22 o
  -6   3   1        3.85        2.45      0.26 o
  -5   3   1        9.89        9.50      0.35 o
  -4   3   1      275.23      283.24      2.85 o
  -3   3   1      570.45      570.53      5.81 o
  -2   3   1      164.61      189.34      2.40 o
  -1   3   1      122.34       90.49      1.35 o
   0   3   1     1271.18     1340.54     16.06 o
   1   3   1     1805.04     1966.65     21.30 o
   2   3   1     1725.01     1882.33     22.01 o
   3   3   1      390.57      450.49      4.92 o
   4   3   1      354.71      360.17      4.14 o
   5   3   1        0.36        0.29      0.11 o
   6   3   1      393.57      413.10      4.62 o
   7   3   1       18.75       19.88      0.73 o
   8   3   1        6.89        5.73      0.51 o
   9   3   1        0.47        0.93      0.44 o
  10   3   1        1.38        0.12      0.62 o
  -8   4   1       13.28       14.55      0.67 o
  -7   4   1        2.21        1.92      0.33 o
  -6   4   1       27.11       32.49      0.76 o
  -5   4   1      173.71      170.36      2.08 o
  -4   4   1       14.91       14.62      0.59 o
  -3   4   1      284.46      274.98      2.97 o
  -2   4   1      984.23      959.87     10.50 o
  -1   4   1       11.13        9.19      0.42 o
   0   4   1      686.25      713.08      8.01 o
   1   4   1     1142.37     1146.06     15.02 o
   2   4   1       13.78       14.51      0.34 o
   3   4   1      265.71      308.90      3.89 o
   4   4   1      688.80      734.84      7.42 o
   5   4   1      268.10      273.53      2.94 o
   6   4   1        0.03       -0.11      0.15 o
   7   4   1      290.46      283.35      3.98 o
   8   4   1       12.92       12.67      0.64 o
   9   4   1        0.06       -0.21      0.30 o
  10   4   1        5.49        4.49      0.69 o
  -7   5   1        3.30        2.76      0.38 o
  -6   5   1        0.15       -0.04      0.26 o
  -5   5   1        9.51       10.50      0.39 o
  -4   5   1        8.20        7.91      0.34 o
  -3   5   1      134.14      125.40      1.58 o
  -2   5   1     1189.07     1117.37     11.06 o
  -1   5   1     1087.15     1086.27     18.38 o
   0   5   1      643.54      691.43      8.56 o
   1   5   1       22.49       15.33      0.43 o
   2   5   1      102.03      104.62      1.42 o
   3   5   1       18.84       21.75      0.63 o
   4   5   1       38.43       45.49      1.13 o
   5   5   1        9.49       10.82      0.44 o
   6   5   1       32.31       28.44      0.72 o
   7   5   1        3.88        2.29      0.20 o
   8   5   1       11.98       11.68      0.38 o
   9   5   1        8.37       10.95      0.76 o
  10   5   1       28.49       30.90      0.95 o
  -6   6   1        0.37       -0.08      0.29 o
  -5   6   1      181.21      194.11      2.64 o
  -4   6   1      486.92      487.45      5.42 o
  -3   6   1      484.35      469.71      4.78 o
  -2   6   1       14.43       12.82      0.62 o
  -1   6   1       62.92       64.92      1.10 o
   0   6   1       99.22       99.05      1.63 o
   1   6   1       42.37       45.34      0.83 o
   2   6   1       56.41       65.96      1.10 o
   3   6   1      117.81      120.59      1.71 o
   4   6   1        4.14        1.79      0.23 o
   5   6   1      162.76      164.87      2.53 o
   6   6   1       12.28       11.57      0.57 o
   7   6   1      150.62      158.77      2.03 o
   8   6   1       97.45       94.81      1.74 o
   9   6   1       78.21       71.12      1.21 o
  -6   7   1       78.92       79.82      1.77 o
  -5   7   1       97.46      101.22      1.72 o
  -4   7   1       63.82       68.11      1.18 o
  -3   7   1      132.53      128.76      1.61 o
  -2   7   1      180.30      182.91      2.30 o
  -1   7   1      119.53      121.93      1.72 o
   0   7   1       57.52       58.75      2.99 o
   1   7   1       21.72       26.82      0.74 o
   2   7   1       69.63       71.22      1.18 o
   3   7   1      192.18      189.58      2.54 o
   4   7   1       23.96       19.97      0.59 o
   5   7   1        7.05        6.80      0.28 o
   6   7   1       29.73       24.77      1.06 o
   7   7   1       45.07       43.72      0.82 o
   8   7   1       59.57       63.88      1.01 o
   9   7   1       32.19       32.33      0.78 o
  -5   8   1        0.45        0.03      0.29 o
  -4   8   1       36.65       37.31      0.95 o
  -3   8   1        1.58        2.00      0.26 o
  -2   8   1        0.38       -0.37      0.30 o
  -1   8   1        0.68        0.40      0.39 o
   0   8   1      470.54      469.88      6.53 o
   1   8   1       95.92       93.03      1.77 o
   2   8   1        0.04        0.27      0.17 o
   3   8   1       94.42       86.17      1.17 o
   4   8   1      126.71      127.89      1.48 o
   5   8   1       17.69       18.05      0.48 o
   6   8   1       63.40       63.85      1.08 o
   7   8   1       43.97       40.73      1.33 o
   8   8   1        5.17        3.37      0.33 o
   9   8   1        0.44        0.26      0.26 o
  -4   9   1        0.43        0.87      0.53 o
  -3   9   1       12.17       12.37      0.78 o
  -2   9   1       30.85       30.65      1.22 o
  -1   9   1       99.25       96.26      2.37 o
   0   9   1       57.98       57.10      1.83 o
   1   9   1       24.13       23.69      0.64 o
   2   9   1       32.75       32.35      0.83 o
   3   9   1       45.46       46.60      0.75 o
   4   9   1      495.71      487.41      4.46 o
   5   9   1       85.25       83.08      1.25 o
   6   9   1       15.46       14.47      0.47 o
   7   9   1        0.19       -0.22      0.33 o
   8   9   1        0.88        0.45      0.26 o
  -2  10   1       17.58       17.86      0.99 o
  -1  10   1        4.14        4.07      0.60 o
   0  10   1       63.74       62.08      2.11 o
   1  10   1        2.07        0.93      0.28 o
   2  10   1      641.51      659.47      9.00 o
   3  10   1       74.46       77.47      1.72 o
   4  10   1        3.72        3.48      0.25 o
   5  10   1       22.26       23.84      0.63 o
   6  10   1        4.49        4.85      0.44 o
   7  10   1        5.55        5.54      0.44 o
  -1  11   1       56.90       61.88      1.57 o
   0  11   1       43.26       44.99      1.53 o
   1  11   1       39.17       40.52      1.80 o
   2  11   1      123.96      134.06      2.69 o
   3  11   1        0.14        0.02      0.34 o
   4  11   1       11.68       10.53      0.54 o
   5  11   1       17.65       16.42      0.61 o
   6  11   1        9.37        4.94      0.40 o
   3  12   1        0.35       -0.52      0.47 o
   4  12   1        7.35        5.43      0.46 o
  -5 -11   2       26.28       24.48      0.88 o
  -4 -11   2       26.60       25.52      0.98 o
  -3 -11   2        5.34        4.74      0.71 o
  -2 -11   2        4.38        4.82      0.44 o
  -1 -11   2        0.95        0.78      0.40 o
   0 -11   2       11.91       10.71      1.02 o
  -7 -10   2        5.16        4.41      0.43 o
  -6 -10   2        0.68       -0.28      0.25 o
  -5 -10   2        5.34        4.89      0.48 o
  -4 -10   2        0.08        0.23      0.20 o
  -3 -10   2        9.12        6.83      0.54 o
  -2 -10   2       92.71       93.49      1.80 o
  -1 -10   2       20.35       22.02      0.80 o
   0 -10   2        8.41        6.32      0.50 o
   1 -10   2       21.51       22.61      1.07 o
   2 -10   2       47.20       55.48      1.73 o
  -8  -9   2       12.24       12.41      0.68 o
  -7  -9   2        0.17       -0.13      0.27 o
  -6  -9   2        2.19        3.70      0.32 o
  -5  -9   2       30.05       28.04      0.68 o
  -4  -9   2       90.58       88.86      1.17 o
  -3  -9   2        0.10        0.28      0.19 o
  -2  -9   2       14.25       16.83      0.66 o
  -1  -9   2        0.15        0.05      0.23 o
   0  -9   2       10.67        9.73      0.51 o
   1  -9   2       29.72       29.41      1.26 o
   2  -9   2      292.30      297.02      5.88 o
   3  -9   2      154.53      169.84      3.66 o
   4  -9   2        0.11        0.11      0.38 o
  -8  -8   2        0.03        0.63      0.30 o
  -7  -8   2        7.06        7.59      0.40 o
  -6  -8   2        7.68        8.01      0.38 o
  -5  -8   2        5.25        5.59      0.33 o
  -4  -8   2        1.69        1.48      0.19 o
  -3  -8   2       50.48       51.87      0.84 o
  -2  -8   2       11.42       10.91      0.45 o
  -1  -8   2      533.34      519.55      8.14 o
   0  -8   2      323.32      320.80      5.21 o
   1  -8   2        0.36        0.34      0.26 o
   2  -8   2        6.27        3.91      0.48 o
   3  -8   2        6.12        6.92      0.58 o
   4  -8   2        0.88        0.21      0.26 o
   5  -8   2        3.87        5.58      0.59 o
  -9  -7   2        3.10        3.23      0.41 o
  -8  -7   2        2.44        2.63      0.32 o
  -7  -7   2       99.12       94.07      1.80 o
  -6  -7   2       15.15       12.53      0.65 o
  -5  -7   2       16.18       17.77      0.44 o
  -4  -7   2      185.72      176.92      2.07 o
  -3  -7   2      590.83      583.87      7.09 o
  -2  -7   2      354.63      343.06      4.24 o
  -1  -7   2      269.08      260.53      3.84 o
   0  -7   2       33.73       28.81      1.61 o
   1  -7   2       20.69       19.22      0.62 o
   2  -7   2       22.70       21.99      0.57 o
   3  -7   2      149.22      150.71      1.82 o
   4  -7   2      128.98      124.37      1.77 o
   5  -7   2        2.53        1.73      0.29 o
   6  -7   2       14.61       14.19      0.76 o
  -9  -6   2        2.81        2.53      0.39 o
  -8  -6   2        0.40        0.41      0.27 o
  -7  -6   2        0.10       -0.16      0.23 o
  -6  -6   2      183.33      183.43      2.35 o
  -5  -6   2        2.30        2.77      0.21 o
  -4  -6   2       41.05       45.84      0.94 o
  -3  -6   2      185.95      161.48      2.34 o
  -2  -6   2     1418.54     1477.02     19.56 o
  -1  -6   2       64.37       61.90      0.99 o
   0  -6   2       55.18       58.79      1.31 o
   1  -6   2        3.22        2.34      0.43 o
   2  -6   2        9.57        6.57      0.39 o
   3  -6   2        1.06        1.25      0.24 o
   4  -6   2      159.49      159.44      2.08 o
   5  -6   2        2.37        1.59      0.26 o
   6  -6   2       40.52       39.32      1.08 o
  -9  -5   2       33.65       34.37      1.01 o
  -8  -5   2       79.43       81.29      1.69 o
  -7  -5   2      161.86      163.82      2.56 o
  -6  -5   2      131.15      120.94      2.36 o
  -5  -5   2      539.15      533.24      7.11 o
  -4  -5   2      580.78      569.41      7.57 o
  -3  -5   2      267.58      263.66      3.27 o
  -2  -5   2       24.97       33.42      0.65 o
  -1  -5   2     1711.75     1917.07     19.41 o
   0  -5   2      456.59      526.10      5.60 o
   1  -5   2      289.73      281.66     13.74 o
   2  -5   2       27.76       28.17      0.68 o
   3  -5   2      133.41      142.58      1.91 o
   4  -5   2        0.05       -0.21      0.14 o
   5  -5   2        2.16        1.62      0.21 o
   6  -5   2        0.00        0.35      0.33 o
   7  -5   2       41.87       39.96      1.10 o
  -9  -4   2        5.90        6.61      0.46 o
  -8  -4   2       26.50       24.96      0.82 o
  -7  -4   2      288.91      288.12      3.71 o
  -6  -4   2      225.69      224.61      3.25 o
  -5  -4   2      121.57      125.02      2.51 o
  -4  -4   2        0.85        0.86      0.16 o
  -3  -4   2      338.87      379.89      4.85 o
  -2  -4   2      140.83      153.26      1.96 o
  -1  -4   2      394.62      427.43      5.34 o
   0  -4   2      420.50      477.04      6.05 o
   1  -4   2      389.48      441.54      5.72 o
   2  -4   2     1143.37     1205.45     15.53 o
   3  -4   2     1329.92     1323.07     15.02 o
   4  -4   2     1505.50     1428.26     15.11 o
   5  -4   2        3.98        5.10      0.36 o
   6  -4   2      129.56      128.94      1.90 o
   7  -4   2       56.40       59.32      1.27 o
   8  -4   2        8.11        7.41      0.47 o
  -9  -3   2       23.32       26.62      0.87 o
  -8  -3   2       54.54       57.84      1.26 o
  -7  -3   2       14.40       13.12      0.54 o
  -6  -3   2       24.48       21.67      0.62 o
  -5  -3   2        4.50        5.33      0.31 o
  -4  -3   2        0.60        0.20      0.09 o
  -3  -3   2       15.85       14.01      0.35 o
  -2  -3   2       67.96       84.41      1.19 o
  -1  -3   2      825.47      874.28     24.15 o
   0  -3   2      597.96      633.00      7.79 o
   1  -3   2     1047.12     1171.04     12.86 o
   2  -3   2      634.92      698.06      9.30 o
   3  -3   2      701.98      680.48      7.85 o
   4  -3   2      343.02      330.91      4.00 o
   5  -3   2       11.70       12.60      0.42 o
   6  -3   2      292.88      283.82      3.57 o
   7  -3   2        0.91        1.29      0.37 o
   8  -3   2       10.34        9.98      0.50 o
  -9  -2   2        9.75       11.12      0.51 o
  -8  -2   2       15.13       15.59      0.57 o
  -7  -2   2        1.03        0.81      0.20 o
  -6  -2   2       31.48       31.65      0.81 o
  -5  -2   2       55.77       52.27      0.83 o
  -4  -2   2        1.41        1.00      0.28 o
  -3  -2   2      351.35      349.94      3.23 o
  -2  -2   2     1017.69     1061.63      9.76 o
  -1  -2   2        3.26        4.85      0.32 o
   0  -2   2     1436.25     1590.52     21.07 o
   1  -2   2        1.07       -0.02      0.10 o
   2  -2   2      743.59      807.82      9.00 o
   3  -2   2      980.86      969.06     12.55 o
   4  -2   2      563.80      572.15      7.42 o
   5  -2   2      574.87      568.29      6.83 o
   6  -2   2      216.47      217.93      2.76 o
   7  -2   2      133.97      139.49      1.92 o
   8  -2   2       47.47       53.36      1.37 o
   9  -2   2       13.06       12.94      0.52 o
  -9  -1   2        3.09        3.26      0.35 o
  -8  -1   2        0.28        0.04      0.19 o
  -7  -1   2       11.32       12.24      0.50 o
  -6  -1   2       64.92       66.71      1.04 o
  -5  -1   2       55.95       55.20      0.80 o
  -4  -1   2       27.98       23.65      0.44 o
  -3  -1   2       55.87       61.44      0.75 o
  -2  -1   2      230.45      238.50      2.25 o
  -1  -1   2      416.84      402.64      4.36 o
   0  -1   2     1666.78     1815.10     18.72 o
   1  -1   2     1274.16     1350.22     15.96 o
   2  -1   2     3537.93     3537.32     38.10 o
   3  -1   2      959.27     1024.27     13.79 o
   4  -1   2       30.84       29.87      0.98 o
   5  -1   2        4.47        3.41      0.18 o
   6  -1   2       10.36       11.87      0.52 o
   7  -1   2      110.39      114.04      1.54 o
   8  -1   2       45.49       43.31      0.84 o
   9  -1   2       11.61       12.91      0.76 o
  -9   0   2        0.95        1.41      0.42 o
  -8   0   2        9.50       11.63      1.06 o
  -7   0   2       22.68       22.88      0.57 o
  -6   0   2       12.91       11.83      0.44 o
  -5   0   2        0.38        1.01      0.19 o
  -4   0   2       68.48       63.41      0.80 o
  -3   0   2       76.79       85.89      1.19 o
  -2   0   2     4335.37     4274.82     91.73 o
  -1   0   2    13604.21    12436.63    139.13 o
   0   0   2      564.69      627.43      6.62 o
   1   0   2      382.83      395.30      4.22 o
   2   0   2      406.04      445.88      5.39 o
   3   0   2       33.35       29.74      0.57 o
   4   0   2        0.61        0.55      0.17 o
   5   0   2        0.82        0.69      0.09 o
   6   0   2       53.18       46.36      0.83 o
   7   0   2       88.63       79.63      1.24 o
   8   0   2      213.87      218.27      3.72 o
   9   0   2        5.13        7.57      0.62 o
  -9   1   2        1.99        1.86      0.44 o
  -8   1   2       14.81       11.70      0.48 o
  -7   1   2      144.99      137.34      2.01 o
  -6   1   2       47.13       50.72      0.82 o
  -5   1   2        4.35        4.60      0.31 o
  -4   1   2      254.29      233.58      2.54 o
  -3   1   2      629.43      645.53      6.61 o
  -2   1   2      888.38      935.40      8.21 o
  -1   1   2     6440.38     6109.00    159.17 o
   0   1   2     4693.08     4633.70     82.51 o
   1   1   2       94.16      108.12      1.31 o
   2   1   2      184.05      183.68      2.01 o
   3   1   2      187.13      189.81      2.38 o
   4   1   2       43.79       43.99      1.00 o
   5   1   2      142.72      132.23      2.65 o
   6   1   2       51.54       52.59      1.46 o
   7   1   2       53.63       58.00      1.91 o
   8   1   2        0.23        0.34      0.24 o
   9   1   2       11.40       12.91      0.68 o
  10   1   2        6.24        7.08      0.50 o
  -8   2   2       14.84       13.18      0.76 o
  -7   2   2        9.69        7.50      0.50 o
  -6   2   2      383.82      351.80      4.01 o
  -5   2   2      159.93      165.77      2.14 o
  -4   2   2      101.34      117.38      1.32 o
  -3   2   2       51.29       32.45      0.58 o
  -2   2   2     2601.18     2618.84     24.18 o
  -1   2   2      169.06      193.10      2.17 o
   0   2   2      194.21      162.03      1.68 o
   1   2   2      638.49      660.67      6.96 o
   2   2   2     1997.17     2078.38     21.50 o
   3   2   2      590.98      622.70      6.70 o
   4   2   2     1000.97     1062.44     11.30 o
   5   2   2        0.92        0.48      0.29 o
   6   2   2       74.04       72.97      1.46 o
   7   2   2       10.20       10.94      0.58 o
   8   2   2       28.17       27.07      1.02 o
  -8   3   2        0.12        0.74      0.41 o
  -7   3   2       51.22       51.34      1.15 o
  -6   3   2       74.85       80.49      1.22 o
  -5   3   2      258.16      237.79      2.56 o
  -4   3   2      221.69      226.04      2.50 o
  -3   3   2       50.45       50.80      0.71 o
  -2   3   2        5.74       16.64      0.51 o
  -1   3   2     2421.82     2581.85     25.72 o
   0   3   2     1108.61     1137.70     11.63 o
   1   3   2      724.47      789.25      8.61 o
   2   3   2     1686.71     1770.13     16.34 o
   3   3   2      325.32      385.41      4.26 o
   4   3   2      829.96      888.16     10.63 o
   5   3   2       15.24       18.45      0.45 o
   6   3   2      297.02      293.79      3.49 o
   7   3   2      152.67      142.45      2.85 o
   8   3   2      156.37      161.84      3.78 o
   9   3   2        8.12       10.96      1.61 o
  -7   4   2      108.13      110.71      2.50 o
  -6   4   2       13.06       11.16      0.75 o
  -5   4   2        3.30        5.36      0.28 o
  -4   4   2        8.59        5.81      0.36 o
  -3   4   2       12.42       11.22      0.45 o
  -2   4   2       17.31       25.30      0.50 o
  -1   4   2        8.65       12.16      0.41 o
   0   4   2        0.53        2.30      0.18 o
   1   4   2       12.47       16.16      0.36 o
   2   4   2      159.77      145.56      1.54 o
   3   4   2     2176.90     2457.25     22.66 o
   4   4   2     5160.38     5382.44     57.17 o
   5   4   2       66.98       63.35      0.86 o
   6   4   2       26.93       24.99      0.58 o
   7   4   2      133.44      124.56      2.35 o
   8   4   2       63.02       63.27      1.28 o
   9   4   2        1.05        1.59      0.48 o
  10   4   2        0.01       -0.34      0.39 o
  -7   5   2        2.21        2.83      0.43 o
  -6   5   2        0.65        1.14      0.31 o
  -5   5   2        5.29        6.76      0.34 o
  -4   5   2       25.34       22.59      0.51 o
  -3   5   2        6.57        8.40      0.41 o
  -2   5   2       93.03       87.12      1.10 o
  -1   5   2      434.20      418.53      7.52 o
   0   5   2       80.42       95.76      1.80 o
   1   5   2       67.01       63.02      1.08 o
   2   5   2      499.84      490.77      4.51 o
   3   5   2      743.17      731.54      7.96 o
   4   5   2     1242.66     1270.72     13.25 o
   5   5   2        1.30        0.84      0.21 o
   6   5   2      228.41      239.98      3.46 o
   7   5   2       21.34       23.37      0.57 o
   8   5   2       79.26       78.10      1.55 o
   9   5   2        2.86        0.90      0.38 o
  10   5   2        0.63        0.12      0.48 o
  -6   6   2       11.99       12.52      0.69 o
  -5   6   2       10.26       10.86      0.50 o
  -4   6   2        1.83        0.93      0.24 o
  -3   6   2      172.49      160.30      1.76 o
  -2   6   2      214.89      204.02      2.23 o
  -1   6   2        0.82        1.31      0.25 o
   0   6   2      265.41      257.21      3.24 o
   1   6   2        8.84        5.76      0.37 o
   2   6   2      693.96      692.15      8.44 o
   3   6   2     1399.87     1386.82     16.06 o
   4   6   2      310.32      316.83      3.57 o
   5   6   2      497.90      489.63      6.68 o
   6   6   2       16.74       17.38      0.94 o
   7   6   2       44.93       43.22      0.68 o
   8   6   2        4.08        3.30      0.75 o
   9   6   2       47.20       47.21      0.88 o
  10   6   2        8.52        7.60      0.52 o
  -5   7   2       32.85       31.53      0.85 o
  -4   7   2        3.35        2.99      0.39 o
  -3   7   2        7.86        7.56      0.41 o
  -2   7   2        1.02        0.93      0.21 o
  -1   7   2       23.77       22.27      0.59 o
   0   7   2      506.16      494.51      6.86 o
   1   7   2      366.59      365.24      6.01 o
   2   7   2      152.78      144.02      2.26 o
   3   7   2        0.17        0.00      0.15 o
   4   7   2        0.53        0.67      0.14 o
   5   7   2       97.92      104.84      1.32 o
   6   7   2        0.84        0.47      0.31 o
   7   7   2       48.67       44.06      0.83 o
   8   7   2        3.24        2.91      0.30 o
   9   7   2       11.89       14.69      0.67 o
  -5   8   2       17.50       18.38      0.71 o
  -4   8   2       68.38       73.84      1.67 o
  -3   8   2        8.43        7.94      0.40 o
  -2   8   2      206.28      208.79      4.31 o
  -1   8   2      492.32      490.03      7.71 o
   0   8   2      148.12      146.55      2.38 o
   1   8   2       49.45       48.33      1.12 o
   2   8   2       62.80       63.31      1.16 o
   3   8   2       12.79       12.25      0.39 o
   4   8   2       48.17       48.82      0.79 o
   5   8   2        0.84        1.26      0.20 o
   6   8   2        1.25        0.22      0.31 o
   7   8   2       55.70       64.10      1.18 o
   8   8   2       27.97       30.11      0.75 o
   9   8   2        0.08       -0.32      0.28 o
  -3   9   2       33.72       33.97      1.22 o
  -2   9   2       12.92       13.35      2.86 o
  -1   9   2       15.26       15.49      0.92 o
   0   9   2       68.87       74.16      1.57 o
   1   9   2       15.06       17.62      0.57 o
   2   9   2        0.02        0.19      0.24 o
   3   9   2        0.01        0.00      0.28 o
   4   9   2        9.64       11.09      0.40 o
   5   9   2       22.00       20.09      0.53 o
   6   9   2        0.01        0.04      0.21 o
   7   9   2        0.05       -0.27      0.21 o
   8   9   2        3.53        2.80      0.33 o
  -2  10   2       30.77       32.77      2.61 o
  -1  10   2        0.03       -0.08      0.33 o
   0  10   2        8.78        9.65      0.74 o
   1  10   2       90.13       92.32      1.68 o
   2  10   2       37.17       40.72      1.05 o
   3  10   2       23.59       24.35      1.65 o
   4  10   2        4.43        2.89      0.26 o
   5  10   2        0.17        0.11      0.21 o
   6  10   2       10.23        8.52      0.41 o
   7  10   2        6.50        6.01      0.45 o
   8  10   2       27.91       29.79      0.84 o
  -1  11   2       12.46       13.06      0.78 o
   0  11   2        1.89        1.80      0.53 o
   1  11   2       50.55       48.90      1.62 o
   2  11   2        6.42        5.60      0.49 o
   3  11   2        9.94       12.43      0.63 o
   4  11   2       14.12       15.97      0.54 o
   5  11   2        6.71        8.31      0.49 o
   6  11   2      130.07      133.72      1.91 o
   3  12   2       19.49       14.85      0.72 o
   4  12   2       76.23       76.45      1.41 o
  -5 -11   3        4.01        3.82      0.65 o
  -4 -11   3       12.68       13.59      1.04 o
  -3 -11   3       58.60       59.49      1.59 o
  -2 -11   3       89.48       91.88      1.76 o
  -1 -11   3      161.32      168.69      3.11 o
   0 -11   3      100.82      103.28      2.49 o
  -6 -10   3        2.40        3.01      0.35 o
  -5 -10   3       19.31       18.80      0.65 o
  -4 -10   3      101.61      105.00      2.29 o
  -3 -10   3      159.61      172.22      3.25 o
  -2 -10   3       18.92       19.63      0.91 o
  -1 -10   3       21.42       19.05      0.80 o
   0 -10   3        3.49        3.76      0.39 o
   1 -10   3       38.49       44.19      1.26 o
   2 -10   3        2.01        1.90      0.53 o
  -7  -9   3       32.12       31.32      0.87 o
  -6  -9   3       93.16      101.15      1.55 o
  -5  -9   3       58.91       64.56      1.14 o
  -4  -9   3       11.83       12.16      0.49 o
  -3  -9   3       13.54       12.92      1.11 o
  -2  -9   3       38.19       38.89      1.10 o
  -1  -9   3       30.23       27.73      0.73 o
   0  -9   3        2.55        2.77      0.32 o
   1  -9   3        9.18        7.64      0.54 o
   2  -9   3       13.16       13.96      0.89 o
   3  -9   3      119.70      134.57      4.60 o
  -8  -8   3       13.58       13.62      0.75 o
  -7  -8   3       16.08       15.85      0.60 o
  -6  -8   3       42.59       45.31      0.81 o
  -5  -8   3       31.51       31.71      0.69 o
  -4  -8   3       24.16       28.66      0.56 o
  -3  -8   3        2.97        1.12      0.23 o
  -2  -8   3       33.18       30.21      0.91 o
  -1  -8   3       26.49       23.55      0.64 o
   0  -8   3      140.03      137.51      2.20 o
   1  -8   3      145.39      148.96      2.68 o
   2  -8   3       12.25       13.63      0.63 o
   3  -8   3        0.22        0.21      0.20 o
   4  -8   3       31.34       35.86      0.96 o
   5  -8   3       11.83       11.00      0.58 o
  -8  -7   3       20.25       21.29      0.78 o
  -7  -7   3       26.47       29.94      0.80 o
  -6  -7   3       93.21       87.59      1.23 o
  -5  -7   3        3.25        3.15      0.25 o
  -4  -7   3      135.48      135.09      1.56 o
  -3  -7   3       13.67       17.00      0.46 o
  -2  -7   3      192.09      192.86      2.35 o
  -1  -7   3        3.00        3.86      0.74 o
   0  -7   3      112.92      105.07      3.61 o
   1  -7   3        7.46        3.86      0.34 o
   2  -7   3        3.48        3.44      0.26 o
   3  -7   3        4.50        3.73      0.27 o
   4  -7   3      174.57      167.21      2.27 o
   5  -7   3      195.53      212.20      3.11 o
   6  -7   3       16.16       18.35      0.84 o
  -9  -6   3       22.78       20.81      1.13 o
  -8  -6   3        0.55        0.11      0.38 o
  -7  -6   3        1.31        0.98      0.30 o
  -6  -6   3        0.61        0.80      0.27 o
  -5  -6   3       27.74       25.26      0.69 o
  -4  -6   3       72.91       71.61      1.24 o
  -3  -6   3        3.08        2.94      0.31 o
  -2  -6   3        2.55        4.95      0.50 o
  -1  -6   3      274.63      263.15      3.27 o
   0  -6   3        3.93        3.07      0.33 o
   1  -6   3      898.91      880.75     10.34 o
   2  -6   3     1159.76     1146.23     12.01 o
   3  -6   3      271.08      269.35      3.07 o
   4  -6   3      205.30      194.28      2.46 o
   5  -6   3        2.93        2.97      0.29 o
   6  -6   3        0.95        1.36      0.33 o
  -9  -5   3        0.31        0.63      0.37 o
  -8  -5   3       53.39       51.88      1.31 o
  -7  -5   3        2.62        2.92      0.32 o
  -6  -5   3      139.57      141.75      2.31 o
  -5  -5   3       42.77       49.31      1.02 o
  -4  -5   3        9.56        6.93      1.13 o
  -3  -5   3      172.35      176.57      2.39 o
  -2  -5   3        2.94        2.45      0.23 o
  -1  -5   3      258.54      237.16      2.91 o
   0  -5   3      426.15      393.46      5.21 o
   1  -5   3      649.55      636.81     18.06 o
   2  -5   3       86.68       87.60      1.30 o
   3  -5   3      143.78      150.63      2.13 o
   4  -5   3      403.21      400.18      4.50 o
   5  -5   3       19.56       19.33      0.50 o
   6  -5   3       13.39       11.97      0.86 o
   7  -5   3        2.28        2.67      0.40 o
  -9  -4   3       35.93       35.78      1.06 o
  -8  -4   3        3.03        4.26      0.48 o
  -7  -4   3       95.55       93.86      1.71 o
  -6  -4   3      203.53      189.09      2.63 o
  -5  -4   3      291.58      293.43      3.75 o
  -4  -4   3      588.41      627.14      8.63 o
  -3  -4   3      203.44      208.52      3.14 o
  -2  -4   3      191.52      208.41      2.38 o
  -1  -4   3      239.79      232.24      2.82 o
   0  -4   3     2044.35     2200.14     29.87 o
   1  -4   3      190.20      162.09      2.71 o
   2  -4   3      178.34      169.80      2.79 o
   3  -4   3       23.75       21.91      0.91 o
   4  -4   3       77.12       68.91      1.21 o
   5  -4   3       14.06       16.24      0.51 o
   6  -4   3      198.78      199.06      2.99 o
   7  -4   3       41.92       43.46      1.05 o
   8  -4   3        3.09        3.26      0.38 o
  -9  -3   3       13.76       13.15      0.67 o
  -8  -3   3        4.30        3.71      0.42 o
  -7  -3   3      174.86      176.39      2.73 o
  -6  -3   3        2.34        2.13      0.33 o
  -5  -3   3        1.99        1.87      0.25 o
  -4  -3   3       62.62       70.51      1.04 o
  -3  -3   3      221.61      249.88      2.80 o
  -2  -3   3     1633.29     1694.09     18.08 o
  -1  -3   3     3076.98     3184.59     41.17 o
   0  -3   3      646.31      720.26     10.72 o
   1  -3   3     3622.97     4049.75     43.56 o
   2  -3   3      120.71      134.07      1.76 o
   3  -3   3      153.81      135.94      1.72 o
   4  -3   3        0.91        0.77      0.15 o
   5  -3   3       56.77       56.94      0.96 o
   6  -3   3       10.70        9.25      0.70 o
   7  -3   3       11.79       10.30      0.70 o
   8  -3   3        8.82        7.83      0.45 o
  -9  -2   3        2.94        2.39      0.35 o
  -8  -2   3        2.01        2.32      0.33 o
  -7  -2   3      105.07      106.17      1.69 o
  -6  -2   3        2.27        2.09      0.26 o
  -5  -2   3      694.51      685.64      8.40 o
  -4  -2   3      468.06      450.47      4.13 o
  -3  -2   3      166.07      161.56      1.81 o
  -2  -2   3      202.48      218.02      2.27 o
  -1  -2   3       63.12       64.13      1.42 o
   0  -2   3       82.64       92.85      1.58 o
   1  -2   3      634.65      688.84      8.40 o
   2  -2   3      505.51      587.50      6.67 o
   3  -2   3     1045.82     1173.04     13.84 o
   4  -2   3      198.02      197.03      2.81 o
   5  -2   3     1224.93     1176.16     14.92 o
   6  -2   3      505.90      481.86      5.72 o
   7  -2   3        8.96        8.57      0.37 o
   8  -2   3       31.90       30.32      0.74 o
   9  -2   3       39.04       44.27      0.98 o
  -9  -1   3        0.08        0.18      0.27 o
  -8  -1   3       28.58       26.50      0.78 o
  -7  -1   3       48.96       48.72      0.97 o
  -6  -1   3      164.99      159.68      2.25 o
  -5  -1   3       65.56       61.17      1.36 o
  -4  -1   3       34.75       34.01      0.65 o
  -3  -1   3        4.30        4.30      0.22 o
  -2  -1   3       69.29       60.37      0.86 o
  -1  -1   3       52.47       59.70      0.85 o
   0  -1   3      194.60      206.07      2.42 o
   1  -1   3       77.10       84.76      1.18 o
   2  -1   3      161.08      153.04      2.14 o
   3  -1   3     1738.43     1907.09     25.36 o
   4  -1   3       22.69       28.19      0.50 o
   5  -1   3      447.02      450.92      5.93 o
   6  -1   3      708.05      685.33      8.90 o
   7  -1   3       18.83       18.13      0.43 o
   8  -1   3      220.94      214.60      3.01 o
   9  -1   3        9.02        8.52      0.56 o
  -9   0   3        5.18        4.82      0.43 o
  -8   0   3       49.60       49.15      1.01 o
  -7   0   3       99.13      101.18      1.43 o
  -6   0   3      293.35      293.78      3.20 o
  -5   0   3      240.42      229.33      2.79 o
  -4   0   3       26.05       21.29      0.39 o
  -3   0   3      411.55      393.23      3.96 o
  -2   0   3      681.30      708.49      6.34 o
  -1   0   3       18.13       13.76      0.34 o
   0   0   3     2323.26     2315.84     59.25 o
   1   0   3      218.76      231.71      2.65 o
   2   0   3     1027.80     1082.57     12.55 o
   3   0   3       14.35       18.70      0.41 o
   4   0   3       10.13        9.06      0.37 o
   5   0   3       86.35       76.87      1.02 o
   6   0   3      332.46      323.95      3.99 o
   7   0   3      922.29      909.58     11.59 o
   8   0   3       20.15       22.30      0.68 o
   9   0   3        0.00        0.25      0.25 o
  -8   1   3       53.27       54.67      1.12 o
  -7   1   3        0.12        0.48      0.21 o
  -6   1   3       11.26        9.95      0.38 o
  -5   1   3        5.72        5.47      0.33 o
  -4   1   3        4.87        5.80      0.23 o
  -3   1   3     1064.59     1123.50     10.44 o
  -2   1   3      813.66      858.79      7.62 o
  -1   1   3        5.46        6.53      0.40 o
   0   1   3      482.09      468.38      5.67 o
   1   1   3      496.75      484.70      5.24 o
   2   1   3      917.76      908.27      9.50 o
   3   1   3      941.37      954.55     11.21 o
   4   1   3     2021.59     1955.07     22.09 o
   5   1   3      615.36      620.21      5.74 o
   6   1   3        6.18        6.33      0.24 o
   7   1   3       10.91       10.57      0.57 o
   8   1   3       37.59       38.87      2.86 o
   9   1   3       57.51       62.23      3.97 o
  10   1   3        0.47        0.25      0.25 o
  -8   2   3        2.50        3.01      0.38 o
  -7   2   3        6.56        6.87      0.41 o
  -6   2   3        8.54        9.54      0.44 o
  -5   2   3        0.73        0.58      0.12 o
  -4   2   3        2.06        1.03      0.15 o
  -3   2   3       46.55       41.42      0.67 o
  -2   2   3     1647.89     1713.27     15.73 o
  -1   2   3     2546.55     2663.83     22.96 o
   0   2   3        0.62       -0.18      0.12 o
   1   2   3     4266.35     4199.40     49.26 o
   2   2   3     1531.77     1551.84     16.09 o
   3   2   3      189.35      183.17      1.94 o
   4   2   3      422.79      476.00      4.89 o
   5   2   3       85.41       84.61      0.98 o
   6   2   3       12.29       10.54      0.56 o
   7   2   3        0.17        0.35      0.64 o
   8   2   3       78.17       74.06      3.98 o
  -8   3   3        1.94        3.24      0.45 o
  -7   3   3       30.78       25.16      0.90 o
  -6   3   3        9.65        6.30      0.53 o
  -5   3   3      265.88      239.23      2.62 o
  -4   3   3      209.77      219.77      2.49 o
  -3   3   3        1.99        2.32      0.17 o
  -2   3   3      117.21      105.91      1.29 o
  -1   3   3      252.29      247.21      6.63 o
   0   3   3       61.30       57.08      0.83 o
   1   3   3      717.62      704.38      7.02 o
   2   3   3      260.34      258.75      2.56 o
   3   3   3       29.15       17.69      0.63 o
   4   3   3      201.68      205.51      2.86 o
   5   3   3       63.16       54.14      0.78 o
   6   3   3      109.90      100.50      1.40 o
   7   3   3        3.27        3.67      0.36 o
   8   3   3       14.13       15.05      0.74 o
  -7   4   3       11.34       15.23      0.72 o
  -6   4   3       65.84       67.86      1.46 o
  -5   4   3      188.51      173.17      2.23 o
  -4   4   3      148.29      127.99      1.69 o
  -3   4   3       87.13       83.82      1.09 o
  -2   4   3       96.95      102.95      1.35 o
  -1   4   3       32.55       22.35      0.71 o
   0   4   3     2893.56     2811.94     36.66 o
   1   4   3      337.48      333.78      7.28 o
   2   4   3       36.04       32.00      0.67 o
   3   4   3     1381.71     1501.95     14.85 o
   4   4   3        0.96        1.34      0.20 o
   5   4   3       38.02       36.21      0.62 o
   6   4   3      223.08      216.41      2.82 o
   7   4   3        2.33        2.64      0.19 o
   8   4   3       23.37       19.61      0.59 o
   9   4   3        1.47        1.40      0.38 o
  -7   5   3       16.05       18.27      0.81 o
  -6   5   3       13.41       12.47      0.67 o
  -5   5   3       20.19       17.84      0.59 o
  -4   5   3      112.41      113.09      1.59 o
  -3   5   3      437.76      413.20      4.67 o
  -2   5   3      546.00      537.83      5.19 o
  -1   5   3      182.78      175.13      2.90 o
   0   5   3       88.26      110.48      1.73 o
   1   5   3     1034.98     1093.52     14.50 o
   2   5   3      234.36      234.34      2.64 o
   3   5   3      272.26      278.91      3.23 o
   4   5   3      557.13      583.31      6.24 o
   5   5   3        0.48        0.93      0.50 o
   6   5   3      185.71      195.36      2.87 o
   7   5   3       67.92       61.18      0.90 o
   8   5   3       22.06       24.28      0.89 o
   9   5   3       14.55       15.30      1.62 o
  10   5   3       46.12       46.08      1.76 o
  -6   6   3       41.58       46.93      1.01 o
  -5   6   3      190.69      199.46      2.92 o
  -4   6   3       59.92       60.47      1.06 o
  -3   6   3       37.34       33.45      0.55 o
  -2   6   3       45.01       51.53      0.79 o
  -1   6   3      143.04      135.90      1.74 o
   0   6   3       19.53       19.44      0.61 o
   1   6   3       59.59       61.97      1.75 o
   2   6   3       49.97       45.91      1.33 o
   3   6   3        0.26        0.43      0.32 o
   4   6   3       12.81        8.71      0.35 o
   5   6   3      888.12      905.42     11.95 o
   6   6   3      765.38      750.40      8.17 o
   7   6   3       64.34       65.09      1.00 o
   8   6   3       37.04       35.96      0.73 o
   9   6   3       37.81       36.47      0.75 o
  10   6   3        4.16        4.22      0.38 o
  -5   7   3       82.12       81.26      1.52 o
  -4   7   3       57.50       55.64      1.04 o
  -3   7   3        2.51        1.48      0.25 o
  -2   7   3       30.89       26.18      0.60 o
  -1   7   3       38.94       40.65      0.98 o
   0   7   3       13.15       13.50      0.92 o
   1   7   3      496.30      508.97      8.14 o
   2   7   3      196.54      180.77      5.92 o
   3   7   3      242.85      235.76      3.40 o
   4   7   3        8.34        9.11      0.45 o
   5   7   3       19.33       17.49      0.49 o
   6   7   3      313.31      306.54      3.61 o
   7   7   3        6.02        6.92      0.36 o
   8   7   3      124.78      123.27      1.85 o
   9   7   3       73.00       71.98      1.22 o
  -4   8   3        6.19        5.89      0.46 o
  -3   8   3        3.34        1.57      0.34 o
  -2   8   3        0.92        0.41      0.39 o
  -1   8   3      105.89       99.02      2.01 o
   0   8   3      104.54       98.63      1.69 o
   1   8   3        1.90        2.20      0.29 o
   2   8   3       55.74       58.40      1.12 o
   3   8   3       37.77       38.15      0.96 o
   4   8   3        9.01        8.35      0.39 o
   5   8   3      102.20      105.14      1.37 o
   6   8   3       24.73       27.83      0.67 o
   7   8   3      105.13       90.49      1.52 o
   8   8   3        3.49        3.45      0.33 o
   9   8   3       11.74       11.15      0.50 o
  -3   9   3       22.56       21.28      0.95 o
  -2   9   3       28.94       28.28      1.18 o
  -1   9   3       36.72       36.10      1.10 o
   0   9   3      110.63      109.65      2.15 o
   1   9   3       31.43       30.85      0.97 o
   2   9   3      181.89      187.18      3.66 o
   3   9   3      278.29      277.06      3.05 o
   4   9   3      161.59      154.09      1.83 o
   5   9   3       12.60       10.46      0.46 o
   6   9   3        2.05        1.65      0.22 o
   7   9   3        6.82        6.23      0.40 o
   8   9   3       19.08       15.34      0.58 o
  -2  10   3       29.03       31.98      1.36 o
  -1  10   3        0.39        0.50      0.36 o
   0  10   3       32.71       38.31      1.36 o
   1  10   3       98.19      104.16      1.83 o
   2  10   3       50.54       49.10      1.16 o
   3  10   3       31.55       32.16      1.11 o
   4  10   3       53.44       55.42      0.91 o
   5  10   3        3.05        3.57      0.28 o
   6  10   3        2.82        2.80      0.31 o
   7  10   3        0.01       -0.22      0.26 o
   8  10   3        7.62        6.03      0.46 o
   0  11   3       46.15       51.59      1.71 o
   1  11   3       37.88       42.24      1.53 o
   2  11   3       98.07      100.67      2.13 o
   3  11   3        3.34        3.79      0.41 o
   4  11   3        1.53        1.25      0.28 o
   5  11   3        0.91        0.63      0.26 o
   6  11   3        0.14        0.28      0.27 o
  -3 -11   4        4.08        2.63      0.48 o
  -2 -11   4        6.50        6.57      0.52 o
  -1 -11   4        9.48        7.77      0.61 o
  -6 -10   4        5.91        5.08      0.42 o
  -5 -10   4       21.78       19.61      0.67 o
  -4 -10   4       21.12       19.18      1.01 o
  -3 -10   4       65.18       64.11      1.81 o
  -2 -10   4        2.92        2.63      0.47 o
  -1 -10   4       17.22       16.70      1.60 o
   0 -10   4       22.83       21.22      0.79 o
   1 -10   4       20.89       24.16      0.98 o
   2 -10   4       88.56       94.03      3.42 o
  -7  -9   4        0.02       -0.44      0.30 o
  -6  -9   4        1.60        1.41      0.30 o
  -5  -9   4      144.42      151.24      2.10 o
  -4  -9   4        6.67        7.13      0.35 o
  -3  -9   4        2.97        2.89      0.39 o
  -2  -9   4       19.67       19.18      1.13 o
  -1  -9   4        0.74        0.52      0.31 o
   0  -9   4       48.54       48.53      1.09 o
   1  -9   4      210.62      222.76      3.93 o
   2  -9   4      183.19      193.19      3.47 o
   3  -9   4        8.86       11.12      0.99 o
  -7  -8   4       12.34       12.19      0.59 o
  -6  -8   4        0.35        0.56      0.28 o
  -5  -8   4       34.11       30.23      0.65 o
  -4  -8   4       54.19       53.74      0.89 o
  -3  -8   4       15.61       14.76      0.58 o
  -2  -8   4      104.43      106.02      2.14 o
  -1  -8   4      238.40      243.16      3.53 o
   0  -8   4       22.80       23.66      0.72 o
   1  -8   4       43.63       35.24      1.02 o
   2  -8   4       10.07       12.58      0.72 o
   3  -8   4       37.58       41.34      0.84 o
   4  -8   4        1.44        1.50      0.35 o
  -8  -7   4        3.30        1.66      0.45 o
  -7  -7   4       21.98       22.63      0.88 o
  -6  -7   4        3.64        4.10      0.32 o
  -5  -7   4       13.14        9.13      0.40 o
  -4  -7   4      159.48      158.19      1.65 o
  -3  -7   4      254.66      246.44      2.78 o
  -2  -7   4       93.71       92.53      1.50 o
  -1  -7   4       19.97       18.29      0.97 o
   0  -7   4       35.85       39.42      1.06 o
   1  -7   4        9.47        9.34      0.49 o
   2  -7   4       42.16       46.51      0.77 o
   3  -7   4       63.52       62.02      0.94 o
   4  -7   4        0.11       -0.30      0.20 o
   5  -7   4      160.06      173.83      2.66 o
  -8  -6   4        9.67        9.85      1.01 o
  -7  -6   4        0.29        0.13      0.31 o
  -6  -6   4       28.53       30.33      0.65 o
  -5  -6   4       57.38       52.03      1.02 o
  -4  -6   4      182.75      176.70      2.27 o
  -3  -6   4      291.27      281.79      5.42 o
  -2  -6   4      491.31      501.90      6.77 o
  -1  -6   4       84.38       78.36      1.86 o
   0  -6   4        5.45        5.68      0.50 o
   1  -6   4      106.81       99.47      1.59 o
   2  -6   4       29.19       26.07      0.59 o
   3  -6   4       23.45       24.09      0.51 o
   4  -6   4        2.16        0.67      0.25 o
   5  -6   4        0.18        0.12      0.21 o
   6  -6   4        1.62        2.09      0.40 o
  -9  -5   4        0.09        0.38      0.40 o
  -8  -5   4       49.43       48.91      1.37 o
  -7  -5   4       37.68       35.67      1.06 o
  -6  -5   4       64.23       62.77      1.35 o
  -5  -5   4       91.83       94.43      1.47 o
  -4  -5   4      381.56      366.94      6.13 o
  -3  -5   4        1.24        1.24      0.21 o
  -2  -5   4      273.69      271.94      4.04 o
  -1  -5   4      123.38      142.50      1.79 o
   0  -5   4      839.79      854.69     11.95 o
   1  -5   4      157.52      137.63      2.23 o
   2  -5   4        8.12        8.40      0.71 o
   3  -5   4       76.33       76.53      1.23 o
   4  -5   4        2.96        2.04      0.24 o
   5  -5   4        5.60        6.57      0.47 o
   6  -5   4      172.25      157.86      2.70 o
   7  -5   4      234.97      247.37      4.02 o
  -9  -4   4        6.34        5.05      0.59 o
  -8  -4   4      478.09      498.07      7.82 o
  -7  -4   4       11.75       11.56      0.85 o
  -6  -4   4      101.52      101.14      1.67 o
  -5  -4   4      127.40      126.64      1.70 o
  -4  -4   4       37.07       34.93      0.75 o
  -3  -4   4       11.42        9.69      0.46 o
  -2  -4   4       40.68       44.39      0.86 o
  -1  -4   4       43.66       54.62      0.93 o
   0  -4   4        6.60       11.18      0.49 o
   1  -4   4      940.32      981.62     13.57 o
   2  -4   4      451.78      466.58      5.21 o
   3  -4   4       37.96       36.99      1.00 o
   4  -4   4      213.40      204.96      2.58 o
   5  -4   4       38.55       41.32      0.88 o
   6  -4   4      153.43      152.70      2.40 o
   7  -4   4       35.13       35.81      0.95 o
   8  -4   4       11.42       10.00      0.55 o
  -9  -3   4       15.50       15.34      0.77 o
  -8  -3   4       19.13       18.96      1.25 o
  -7  -3   4       20.95       19.41      0.73 o
  -6  -3   4      141.47      146.84      2.19 o
  -5  -3   4       98.00       98.53      1.52 o
  -4  -3   4       65.16       76.73      1.09 o
  -3  -3   4      374.07      433.17      4.95 o
  -2  -3   4      163.36      166.12      2.21 o
  -1  -3   4      500.40      489.06     10.51 o
   0  -3   4      291.99      276.78      3.70 o
   1  -3   4        0.17        0.22      0.14 o
   2  -3   4      177.60      151.74      2.19 o
   3  -3   4      680.40      653.21      7.09 o
   4  -3   4       54.49       47.08      0.80 o
   5  -3   4       18.80       17.04      0.49 o
   6  -3   4      153.31      151.38      2.12 o
   7  -3   4        3.92        4.41      0.37 o
   8  -3   4       27.71       26.79      0.76 o
  -9  -2   4        6.03        5.78      0.63 o
  -8  -2   4       11.10        9.78      0.88 o
  -7  -2   4       64.99       63.28      1.72 o
  -6  -2   4      128.53      128.53      1.97 o
  -5  -2   4        2.23        2.44      0.19 o
  -4  -2   4      253.12      240.45      2.69 o
  -3  -2   4     1883.63     1963.27     22.52 o
  -2  -2   4      246.18      298.26      2.90 o
  -1  -2   4        0.85        0.30      0.16 o
   0  -2   4        7.83        7.77      0.56 o
   1  -2   4       11.91        9.42      0.39 o
   2  -2   4     1498.48     1717.16     16.99 o
   3  -2   4      392.99      370.28      3.61 o
   4  -2   4      258.46      250.10      3.25 o
   5  -2   4       23.61       19.76      0.67 o
   6  -2   4       79.66       76.30      1.23 o
   7  -2   4       51.88       55.16      1.01 o
   8  -2   4       23.09       23.24      0.65 o
   9  -2   4        2.52        2.74      0.31 o
  -9  -1   4        1.55        1.31      0.36 o
  -8  -1   4       28.91       29.17      0.92 o
  -7  -1   4        8.45        9.94      0.54 o
  -6  -1   4        0.11       -0.06      0.23 o
  -5  -1   4      251.21      241.39      2.96 o
  -4  -1   4        0.04        0.09      0.14 o
  -3  -1   4       11.49       14.99      0.49 o
  -2  -1   4      166.61      173.83      1.94 o
  -1  -1   4       18.01       21.68      0.51 o
   0  -1   4     1271.98     1263.43     14.57 o
   1  -1   4     4643.57     4855.97     49.88 o
   2  -1   4     2997.73     3285.88     34.61 o
   3  -1   4      965.79     1062.76     11.29 o
   4  -1   4      149.90      161.25      1.99 o
   5  -1   4       24.25       22.54      0.76 o
   6  -1   4      120.46      117.04      1.95 o
   7  -1   4        5.46        5.65      0.28 o
   8  -1   4        0.61       -0.14      0.18 o
   9  -1   4        5.24        3.42      0.35 o
  -8   0   4        3.71        3.16      0.39 o
  -7   0   4        0.04       -0.02      0.32 o
  -6   0   4        9.56        9.27      0.59 o
  -5   0   4      122.61      122.78      1.68 o
  -4   0   4        0.52        0.09      0.13 o
  -3   0   4     1094.39     1136.94     12.38 o
  -2   0   4      974.22      963.56      9.06 o
  -1   0   4     1203.72     1197.05     12.75 o
   0   0   4        1.32        0.84      0.17 o
   1   0   4      111.48      104.39      1.41 o
   2   0   4        3.36        2.27      0.17 o
   3   0   4      502.24      495.16      5.56 o
   4   0   4       40.50       45.58      0.77 o
   5   0   4       76.72       82.39      1.73 o
   6   0   4       88.68       83.28      2.36 o
   7   0   4      760.68      732.89      9.47 o
   8   0   4      153.21      142.79      2.63 o
   9   0   4        2.77        2.55      0.26 o
  -8   1   4       33.14       34.76      1.07 o
  -7   1   4       37.19       37.79      0.86 o
  -6   1   4        0.70        1.00      0.19 o
  -5   1   4       18.02       20.08      0.44 o
  -4   1   4      622.25      612.93      5.83 o
  -3   1   4     1054.58     1079.60     10.73 o
  -2   1   4      995.75     1070.59     10.65 o
  -1   1   4      490.01      499.96      5.18 o
   0   1   4      667.82      678.14      7.37 o
   1   1   4      101.99      104.39      1.43 o
   2   1   4      110.66      104.59      1.40 o
   3   1   4       58.78       69.61      1.09 o
   4   1   4       56.39       74.85      1.00 o
   5   1   4      853.77      895.56      7.87 o
   6   1   4      242.70      241.05      3.97 o
   7   1   4       55.50       53.02      5.28 o
   8   1   4       46.36       48.51      4.47 o
   9   1   4        7.06        5.71      0.37 o
  -8   2   4        0.71        0.51      0.29 o
  -7   2   4        6.43        5.72      0.45 o
  -6   2   4       21.24       19.76      0.57 o
  -5   2   4        9.20        8.84      0.32 o
  -4   2   4      141.55      139.25      1.71 o
  -3   2   4      417.75      402.26      3.94 o
  -2   2   4      613.71      622.29      6.53 o
  -1   2   4       15.75       29.40      1.20 o
   0   2   4       61.13       62.42      0.97 o
   1   2   4      173.67      171.98      1.96 o
   2   2   4     2387.02     2363.89     22.81 o
   3   2   4      849.88      884.09      8.73 o
   4   2   4       29.82       40.12      0.70 o
   5   2   4       32.16       31.53      0.49 o
   6   2   4        5.92        5.42      0.21 o
   7   2   4        4.08        5.40      1.24 o
   8   2   4       21.00       21.21      1.31 o
  -7   3   4       32.88       35.59      1.45 o
  -6   3   4      217.51      210.57      2.90 o
  -5   3   4       54.51       60.61      1.04 o
  -4   3   4       21.86       20.24      0.51 o
  -3   3   4       39.69       40.17      0.66 o
  -2   3   4      292.02      321.46      3.48 o
  -1   3   4      121.52      138.19      2.68 o
   0   3   4      298.70      308.04      3.59 o
   1   3   4      106.75      114.98      1.43 o
   2   3   4      190.28      223.44      2.48 o
   3   3   4     1220.30     1277.49     11.72 o
   4   3   4        1.08        0.95      0.10 o
   5   3   4       16.22       17.82      0.37 o
   6   3   4      240.13      236.30      3.02 o
   7   3   4      242.89      247.44      3.15 o
   8   3   4       32.84       32.55      1.61 o
  -7   4   4        0.29        0.36      0.32 o
  -6   4   4        8.68        7.81      0.49 o
  -5   4   4        3.37        3.73      0.33 o
  -4   4   4       26.50       25.74      0.57 o
  -3   4   4        3.66        4.53      0.27 o
  -2   4   4        8.38        7.38      0.28 o
  -1   4   4       34.25       47.37      1.26 o
   0   4   4      199.45      191.03      2.68 o
   1   4   4      591.34      576.18      6.95 o
   2   4   4      128.58      144.25      1.89 o
   3   4   4      214.01      217.60      2.26 o
   4   4   4      359.30      349.54      3.59 o
   5   4   4      222.49      199.18      2.61 o
   6   4   4      265.82      250.81      3.23 o
   7   4   4       36.36       35.18      0.87 o
   8   4   4        0.04       -0.10      0.29 o
   9   4   4        0.36       -0.31      0.27 o
  -6   5   4        0.98        0.11      0.25 o
  -5   5   4       13.27        8.59      0.41 o
  -4   5   4      116.19       97.64      1.35 o
  -3   5   4       61.86       47.57      0.82 o
  -2   5   4      195.59      186.61      2.41 o
  -1   5   4       63.66       64.93      1.05 o
   0   5   4        0.20        0.07      0.15 o
   1   5   4      163.87      171.64      3.13 o
   2   5   4      209.15      204.09      2.72 o
   3   5   4      500.38      496.21      5.95 o
   4   5   4      247.18      253.66      3.17 o
   5   5   4       25.34       22.40      0.66 o
   6   5   4      113.07      109.07      1.63 o
   7   5   4        4.63        3.38      0.25 o
   8   5   4        6.23        7.50      0.48 o
   9   5   4        1.14        1.51      0.42 o
  10   5   4        0.64        1.15      0.57 o
  -6   6   4        8.75        9.86      0.57 o
  -5   6   4        1.37        2.30      0.34 o
  -4   6   4       79.60       80.74      1.22 o
  -3   6   4      381.70      353.32      3.55 o
  -2   6   4       31.82       27.81      0.58 o
  -1   6   4       70.23       63.98      1.29 o
   0   6   4      122.06      125.57      3.53 o
   1   6   4       34.29       29.02      0.76 o
   2   6   4     1566.80     1518.38     19.44 o
   3   6   4      880.63      894.50     11.61 o
   4   6   4      232.27      225.17      2.92 o
   5   6   4      144.04      156.26      2.44 o
   6   6   4        5.50        4.60      0.27 o
   7   6   4        3.65        2.80      0.22 o
   8   6   4       12.29       10.74      0.41 o
   9   6   4        8.84        7.60      0.45 o
  -5   7   4        5.12        7.30      0.93 o
  -4   7   4       33.55       34.22      1.42 o
  -3   7   4       10.26       11.92      0.40 o
  -2   7   4        0.12        0.27      0.26 o
  -1   7   4      107.69      102.32      1.85 o
   0   7   4      307.96      297.80      8.48 o
   1   7   4      161.55      165.14      4.05 o
   2   7   4      338.45      363.58      5.07 o
   3   7   4       49.67       49.74      1.05 o
   4   7   4      108.87      102.58      1.39 o
   5   7   4      242.02      240.60      2.64 o
   6   7   4       14.57       15.24      0.51 o
   7   7   4        6.94        6.77      0.42 o
   8   7   4       46.38       53.37      1.01 o
   9   7   4        9.54       10.16      0.43 o
  -4   8   4        3.78        4.64      0.87 o
  -3   8   4      156.53      155.81      2.76 o
  -2   8   4      109.59      107.01      2.19 o
  -1   8   4      113.14      107.39      1.88 o
   0   8   4       29.90       29.08      1.08 o
   1   8   4        3.20        3.57      0.42 o
   2   8   4       19.72       16.06      0.56 o
   3   8   4        1.61        2.14      0.24 o
   4   8   4       12.26       11.63      0.43 o
   5   8   4        7.23        8.71      0.33 o
   6   8   4        2.19        3.15      0.32 o
   7   8   4      474.46      452.34      5.65 o
   8   8   4        3.93        3.44      0.41 o
   9   8   4        4.74        4.61      0.37 o
  -3   9   4       20.29       21.27      0.95 o
  -2   9   4       39.30       42.65      1.68 o
  -1   9   4       49.35       47.39      1.14 o
   0   9   4        9.38        9.14      0.59 o
   1   9   4        1.39        2.96      0.60 o
   2   9   4       16.94       16.15      0.65 o
   3   9   4       16.68       17.61      0.50 o
   4   9   4        3.61        3.38      0.34 o
   5   9   4       45.52       39.21      0.73 o
   6   9   4        9.46        8.94      0.37 o
   7   9   4        2.32        2.90      0.33 o
   8   9   4       51.49       46.99      1.02 o
  -2  10   4        1.25        1.26      0.48 o
  -1  10   4       18.13       21.13      0.91 o
   0  10   4       19.38       18.64      1.12 o
   1  10   4       23.77       23.57      0.79 o
   2  10   4       67.80       64.78      1.55 o
   3  10   4       25.33       24.41      0.78 o
   4  10   4        4.36        3.52      0.30 o
   5  10   4        9.41       10.18      0.45 o
   6  10   4        6.45        6.00      0.35 o
   7  10   4       31.55       34.13      0.87 o
   0  11   4        0.62        0.44      0.48 o
   1  11   4        0.72        1.06      0.37 o
   2  11   4       30.59       34.12      1.12 o
   3  11   4       26.81       25.91      0.82 o
   4  11   4       19.56       21.57      0.65 o
   5  11   4       43.99       47.30      0.93 o
   6  11   4       51.76       49.92      1.08 o
  -5 -10   5        0.07        0.56      0.47 o
  -4 -10   5      106.00      120.17      4.98 o
  -3 -10   5       64.82       68.61      1.72 o
  -2 -10   5        8.75        7.94      0.86 o
  -1 -10   5       34.41       39.82      1.18 o
   0 -10   5       75.84       73.03      1.51 o
   1 -10   5        2.71        2.81      0.47 o
  -6  -9   5       11.11       13.45      0.64 o
  -5  -9   5        0.01        0.65      0.31 o
  -4  -9   5      117.41      121.17      2.43 o
  -3  -9   5       20.95       20.00      0.84 o
  -2  -9   5        6.23        6.30      0.53 o
  -1  -9   5       10.95        8.87      0.55 o
   0  -9   5       10.73        7.61      0.68 o
   1  -9   5       52.21       53.61      1.39 o
   2  -9   5      119.87      119.33      2.40 o
   3  -9   5       53.57       56.57      3.79 o
  -7  -8   5        8.48        8.72      0.52 o
  -6  -8   5        5.79        6.39      0.38 o
  -5  -8   5      119.30      129.39      1.82 o
  -4  -8   5       40.54       40.93      0.75 o
  -3  -8   5        1.63        2.64      0.37 o
  -2  -8   5       10.72       10.49      0.66 o
  -1  -8   5      236.21      231.71      3.44 o
   0  -8   5       21.02       24.74      0.74 o
   1  -8   5       45.02       40.60      1.11 o
   2  -8   5       12.58       12.09      0.84 o
   3  -8   5        0.01        0.16      0.25 o
   4  -8   5       18.40       20.48      0.79 o
  -7  -7   5       14.09       17.82      0.85 o
  -6  -7   5        8.68        7.67      0.43 o
  -5  -7   5        2.46        2.08      0.29 o
  -4  -7   5        0.05        0.30      0.17 o
  -3  -7   5      287.31      291.38      3.26 o
  -2  -7   5       59.00       60.72      1.44 o
  -1  -7   5        9.06        8.61      0.48 o
   0  -7   5       83.49       77.59      1.41 o
   1  -7   5      125.50      138.22      2.31 o
   2  -7   5        2.39        2.79      0.25 o
   3  -7   5      227.48      234.39      2.64 o
   4  -7   5      423.20      444.35      5.98 o
   5  -7   5        2.39        0.63      0.30 o
  -8  -6   5        2.08        2.40      0.47 o
  -7  -6   5        4.12        3.19      0.47 o
  -6  -6   5       16.98       16.19      0.56 o
  -5  -6   5       14.66       14.65      0.51 o
  -4  -6   5        6.72        6.64      0.34 o
  -3  -6   5       69.47       67.35      1.09 o
  -2  -6   5      185.21      183.84      2.15 o
  -1  -6   5       26.50       24.20      0.88 o
   0  -6   5      291.96      284.72      4.99 o
   1  -6   5      843.86      834.96     10.20 o
   2  -6   5      109.79      124.08      1.50 o
   3  -6   5       33.97       28.00      0.53 o
   4  -6   5        0.63        0.72      0.23 o
   5  -6   5       32.17       37.40      0.89 o
   6  -6   5        1.80        2.60      0.42 o
  -8  -5   5        0.01        0.09      0.38 o
  -7  -5   5        0.82        1.34      0.40 o
  -6  -5   5        1.66        1.50      0.23 o
  -5  -5   5       81.18       82.11      1.39 o
  -4  -5   5      119.58      110.11      1.95 o
  -3  -5   5       84.85       86.02      1.68 o
  -2  -5   5       44.49       45.19      1.00 o
  -1  -5   5      453.19      440.65      6.31 o
   0  -5   5      243.07      248.69      3.90 o
   1  -5   5      190.00      170.72      2.37 o
   2  -5   5      657.10      660.66      7.34 o
   3  -5   5      591.65      584.50      6.40 o
   4  -5   5       20.89       19.67      0.52 o
   5  -5   5       87.83       86.00      1.42 o
   6  -5   5       66.11       72.66      1.55 o
   7  -5   5       42.27       47.33      1.21 o
  -8  -4   5       29.24       27.93      1.06 o
  -7  -4   5        6.19        6.87      0.55 o
  -6  -4   5       24.95       27.60      0.61 o
  -5  -4   5        1.30        1.10      0.21 o
  -4  -4   5       60.30       63.73      1.10 o
  -3  -4   5       19.78       17.81      0.55 o
  -2  -4   5       65.89       59.78      1.26 o
  -1  -4   5      230.73      234.00      2.98 o
   0  -4   5      878.00      917.61     11.24 o
   1  -4   5      117.38      101.76      1.62 o
   2  -4   5       24.55       20.25      0.52 o
   3  -4   5      107.03      100.68      1.47 o
   4  -4   5      191.20      159.48      2.02 o
   5  -4   5      242.95      230.01      2.66 o
   6  -4   5       32.19       35.02      1.70 o
   7  -4   5       17.67       19.66      0.74 o
  -8  -3   5        3.16        3.31      0.69 o
  -7  -3   5      111.12      109.43      2.23 o
  -6  -3   5        9.51        9.20      0.52 o
  -5  -3   5        8.72        8.42      0.37 o
  -4  -3   5      120.24      121.82      1.86 o
  -3  -3   5      357.02      341.42      3.72 o
  -2  -3   5     1446.44     1452.67     15.77 o
  -1  -3   5      112.00      104.82      1.72 o
   0  -3   5      544.08      583.44      7.33 o
   1  -3   5       29.86       26.34      0.84 o
   2  -3   5      460.04      478.73      5.34 o
   3  -3   5        4.71        3.24      0.23 o
   4  -3   5       16.75       17.05      0.72 o
   5  -3   5       77.62       70.00      1.17 o
   6  -3   5       61.29       53.24      1.02 o
   7  -3   5      151.21      144.20      2.42 o
   8  -3   5        0.00       -0.09      0.30 o
  -8  -2   5        7.43        7.48      0.59 o
  -7  -2   5      123.76      127.85      2.25 o
  -6  -2   5      647.72      647.38      8.00 o
  -5  -2   5        5.13        5.84      0.33 o
  -4  -2   5       11.82        9.24      0.40 o
  -3  -2   5      182.23      174.12      2.07 o
  -2  -2   5      139.70      151.36      2.30 o
  -1  -2   5       11.24        5.35      0.29 o
   0  -2   5        7.14        6.85      0.37 o
   1  -2   5      218.79      285.79      3.87 o
   2  -2   5       35.66       44.89      0.83 o
   3  -2   5      610.92      573.22      6.26 o
   4  -2   5      568.20      539.36      6.65 o
   5  -2   5       19.83       19.09      0.69 o
   6  -2   5       66.76       61.37      1.08 o
   7  -2   5       19.99       21.67      0.62 o
   8  -2   5       75.17       78.58      1.46 o
  -8  -1   5        0.85        1.18      0.40 o
  -7  -1   5       56.55       54.50      1.30 o
  -6  -1   5      163.67      161.11      2.43 o
  -5  -1   5       62.27       59.60      0.99 o
  -4  -1   5      176.95      161.12      2.12 o
  -3  -1   5      163.51      184.13      2.33 o
  -2  -1   5      621.92      702.88      7.91 o
  -1  -1   5       77.82      107.47      1.68 o
   0  -1   5       62.91       67.19      1.08 o
   1  -1   5      250.10      240.42      3.21 o
   2  -1   5      245.40      235.51      3.22 o
   3  -1   5        0.13        0.27      0.11 o
   4  -1   5      147.65      141.72      2.01 o
   5  -1   5      411.56      410.96      5.13 o
   6  -1   5       41.60       41.17      0.80 o
   7  -1   5        4.95        4.33      0.34 o
   8  -1   5      111.66      110.82      1.84 o
   9  -1   5       24.95       26.52      0.67 o
  -8   0   5       55.50       56.70      1.45 o
  -7   0   5       66.18       68.15      1.47 o
  -6   0   5        4.83        3.28      0.35 o
  -5   0   5      193.09      190.86      2.26 o
  -4   0   5      226.88      215.78      2.71 o
  -3   0   5      137.67      159.32      2.07 o
  -2   0   5       45.25       39.45      0.84 o
  -1   0   5     2629.96     2730.90     31.28 o
   0   0   5      178.57      229.52      2.84 o
   1   0   5       47.48       50.78      0.92 o
   2   0   5      260.70      290.44      3.18 o
   3   0   5      338.41      399.95      5.07 o
   4   0   5      765.50      810.41      9.64 o
   5   0   5     1144.54     1108.41     14.85 o
   6   0   5      884.98      846.54     10.94 o
   7   0   5       41.98       44.48      0.71 o
   8   0   5        1.44        0.95      0.21 o
   9   0   5       18.17       18.94      0.61 o
  -8   1   5       38.09       40.42      1.39 o
  -7   1   5       23.23       20.83      0.81 o
  -6   1   5        0.44        0.85      0.33 o
  -5   1   5      120.85      121.89      1.69 o
  -4   1   5        0.64        0.09      0.18 o
  -3   1   5      253.09      240.77      2.95 o
  -2   1   5       11.32       10.57      0.86 o
  -1   1   5        2.95        4.89      0.50 o
   0   1   5      180.81      175.92      2.52 o
   1   1   5        0.90        1.80      0.15 o
   2   1   5      442.71      457.79      4.75 o
   3   1   5     1016.19      991.16     10.59 o
   4   1   5      883.84      909.57      8.54 o
   5   1   5      336.70      354.28      4.54 o
   6   1   5      104.82      104.89      2.02 o
   7   1   5      140.06      137.23      2.43 o
   8   1   5        0.32        0.36      0.33 o
   9   1   5        5.93        5.59      0.50 o
  -7   2   5        0.47        0.28      0.33 o
  -6   2   5       14.79       14.36      0.56 o
  -5   2   5       62.80       63.37      0.98 o
  -4   2   5       85.66       89.01      1.24 o
  -3   2   5      954.67      996.33      9.79 o
  -2   2   5      640.09      601.09      7.42 o
  -1   2   5      217.12      219.55      3.04 o
   0   2   5      468.03      421.43      4.83 o
   1   2   5     1579.53     1636.12     16.05 o
   2   2   5      463.72      457.94      4.76 o
   3   2   5      471.58      502.12      5.14 o
   4   2   5       63.61       57.81      0.75 o
   5   2   5       76.22       68.41      1.04 o
   6   2   5        8.94        7.53      0.41 o
   7   2   5      193.45      193.23      3.20 o
   8   2   5       10.11       11.62      1.60 o
  -7   3   5        8.18        7.73      0.51 o
  -6   3   5       26.40       28.04      0.63 o
  -5   3   5       42.88       41.55      0.75 o
  -4   3   5       44.99       47.18      0.79 o
  -3   3   5      147.97      147.73      1.72 o
  -2   3   5        4.70        2.44      0.34 o
  -1   3   5       95.05       90.02      2.26 o
   0   3   5      158.13      151.70      2.03 o
   1   3   5      151.52      150.62      1.98 o
   2   3   5      370.74      354.67      3.78 o
   3   3   5       91.35       96.56      1.27 o
   4   3   5       53.44       44.11      0.72 o
   5   3   5        6.42        5.78      0.29 o
   6   3   5       13.64       14.34      0.65 o
   7   3   5      171.76      177.04      2.35 o
   8   3   5       33.43       32.93      1.43 o
   9   3   5       17.13       20.24      1.74 o
  -7   4   5       41.76       42.97      1.14 o
  -6   4   5       25.08       23.18      0.62 o
  -5   4   5        1.84        2.20      0.25 o
  -4   4   5       17.96       17.10      0.50 o
  -3   4   5       24.40       23.27      0.54 o
  -2   4   5      147.86      146.70      1.79 o
  -1   4   5      385.74      350.07      5.21 o
   0   4   5      419.17      386.35      4.52 o
   1   4   5       29.58       27.05      0.67 o
   2   4   5      429.56      439.25      4.99 o
   3   4   5       28.50       29.29      0.60 o
   4   4   5      245.89      260.51      3.00 o
   5   4   5       73.98       76.35      1.22 o
   6   4   5       19.58       18.30      0.48 o
   7   4   5       51.34       59.07      0.85 o
   8   4   5        7.57        8.43      0.47 o
   9   4   5        3.42        2.61      0.99 o
  10   4   5        2.32        2.48      1.12 o
  -6   5   5        0.22        0.40      0.23 o
  -5   5   5       11.97       12.25      0.52 o
  -4   5   5      200.57      186.21      2.25 o
  -3   5   5      102.77      108.27      1.32 o
  -2   5   5      108.79      108.71      1.24 o
  -1   5   5       19.98       20.61      0.54 o
   0   5   5       36.49       41.14      1.01 o
   1   5   5       12.74       14.65      1.33 o
   2   5   5        0.21        0.61      0.18 o
   3   5   5       25.25       28.25      0.64 o
   4   5   5       42.17       43.05      0.84 o
   5   5   5      503.35      503.24      6.83 o
   6   5   5       17.43       16.13      0.40 o
   7   5   5        0.30        0.18      0.13 o
   8   5   5       49.94       49.71      0.85 o
   9   5   5       82.50       84.39      2.05 o
  10   5   5       31.47       36.76      2.61 o
  -5   6   5       48.18       43.07      1.16 o
  -4   6   5       18.87       19.42      0.58 o
  -3   6   5       41.93       41.37      0.73 o
  -2   6   5       51.32       46.59      0.86 o
  -1   6   5       11.67       13.47      0.58 o
   0   6   5        1.21        1.51      0.43 o
   1   6   5        4.43        5.72      0.39 o
   2   6   5       52.13       57.29      1.11 o
   3   6   5      124.83      123.87      1.97 o
   4   6   5       59.68       61.57      1.14 o
   5   6   5        4.30        4.92      0.33 o
   6   6   5       34.45       37.54      0.70 o
   7   6   5       17.22       17.00      0.46 o
   8   6   5       44.11       43.55      0.83 o
   9   6   5       17.17       18.06      0.48 o
  -5   7   5        2.35        2.86      0.40 o
  -4   7   5        0.02        0.37      0.27 o
  -3   7   5       50.19       42.29      0.99 o
  -2   7   5       35.50       31.68      1.43 o
  -1   7   5       56.20       50.82      1.17 o
   0   7   5      247.32      234.49      3.95 o
   1   7   5      307.60      289.73      4.72 o
   2   7   5      196.18      193.45      2.59 o
   3   7   5        6.80        5.70      0.32 o
   4   7   5        7.23        6.84      0.89 o
   5   7   5      118.39      114.33      1.42 o
   6   7   5      228.64      229.95      2.82 o
   7   7   5       68.64       73.58      1.25 o
   8   7   5       57.58       59.00      1.09 o
   9   7   5        0.04       -0.32      0.22 o
  -4   8   5        1.01        2.25      0.57 o
  -3   8   5        3.28        2.40      0.62 o
  -2   8   5        7.20        8.54      0.67 o
  -1   8   5      265.66      252.61      3.76 o
   0   8   5       10.31       10.70      0.85 o
   1   8   5       34.08       34.41      0.91 o
   2   8   5       21.75       20.49      0.72 o
   3   8   5       77.01       73.06      1.03 o
   4   8   5      105.60      103.63      1.48 o
   5   8   5      147.43      151.59      2.04 o
   6   8   5       96.62       85.66      1.44 o
   7   8   5       10.11        9.84      0.48 o
   8   8   5        9.66       11.64      0.51 o
   9   8   5        4.06        5.41      0.38 o
  -3   9   5       27.04       26.49      1.43 o
  -2   9   5       87.72       88.02      2.77 o
  -1   9   5       41.17       41.31      1.10 o
   0   9   5        0.96        0.95      0.36 o
   1   9   5       43.14       46.53      1.07 o
   2   9   5      115.38      114.29      2.22 o
   3   9   5       23.99       24.35      0.57 o
   4   9   5      120.35      111.07      1.43 o
   5   9   5       17.91       15.73      0.53 o
   6   9   5        1.36        0.81      0.27 o
   7   9   5        3.61        2.65      0.36 o
   8   9   5       32.87       32.80      0.84 o
  -1  10   5        2.91        4.39      0.52 o
   0  10   5        4.54        5.75      0.55 o
   1  10   5       79.01       86.36      1.66 o
   2  10   5       71.00       68.16      1.60 o
   3  10   5       28.42       30.21      0.89 o
   4  10   5        0.46        0.57      0.20 o
   5  10   5        1.61        2.02      0.31 o
   6  10   5        0.16       -0.22      0.22 o
   7  10   5        0.03       -0.44      0.31 o
   1  11   5       31.91       32.82      0.97 o
   2  11   5        8.61        8.43      0.65 o
   3  11   5        0.93        0.70      0.36 o
   4  11   5        5.27        3.93      0.37 o
   5  11   5        3.36        3.79      0.42 o
   6  11   5        0.20       -0.11      0.33 o
  -4 -10   6       48.57       46.91      1.92 o
  -3 -10   6       37.29       38.78      1.25 o
  -2 -10   6        0.72        0.31      0.35 o
  -1 -10   6       20.21       20.80      0.93 o
   0 -10   6       18.08       17.74      0.77 o
  -5  -9   6       42.00       44.70      1.37 o
  -4  -9   6        1.09        1.05      0.36 o
  -3  -9   6        4.91        5.60      0.53 o
  -2  -9   6       34.93       37.23      0.98 o
  -1  -9   6        0.13        0.09      0.32 o
   0  -9   6      240.22      253.30      3.82 o
   1  -9   6      178.66      175.45      3.31 o
   2  -9   6        1.01        0.56      0.40 o
  -6  -8   6       29.26       28.89      0.72 o
  -5  -8   6      123.56      124.30      1.66 o
  -4  -8   6      101.92       92.34      1.94 o
  -3  -8   6       17.95       19.78      0.80 o
  -2  -8   6      126.65      133.34      2.63 o
  -1  -8   6      133.02      129.67      2.44 o
   0  -8   6        2.80        3.36      0.47 o
   1  -8   6        0.55        1.38      0.37 o
   2  -8   6       36.42       33.48      1.51 o
   3  -8   6        1.87        0.49      0.30 o
   4  -8   6       10.07       10.30      0.95 o
  -7  -7   6       34.57       37.69      1.30 o
  -6  -7   6        1.52        0.81      0.30 o
  -5  -7   6       40.67       37.73      0.88 o
  -4  -7   6       76.85       79.45      1.26 o
  -3  -7   6       24.38       26.05      1.00 o
  -2  -7   6      108.04      112.56      2.27 o
  -1  -7   6       33.61       32.17      1.33 o
   0  -7   6       20.73       21.05      0.75 o
   1  -7   6       38.97       29.01      1.04 o
   2  -7   6       46.72       40.39      1.02 o
   3  -7   6        0.02        0.27      0.17 o
   4  -7   6       62.03       61.40      1.19 o
   5  -7   6       77.97       77.89      1.76 o
  -7  -6   6        0.96        0.76      0.65 o
  -6  -6   6       53.02       51.17      1.13 o
  -5  -6   6       28.88       26.96      0.68 o
  -4  -6   6       55.42       53.98      0.89 o
  -3  -6   6      783.92      795.73      9.71 o
  -2  -6   6        4.07        5.66      0.75 o
  -1  -6   6       81.98       77.61      1.70 o
   0  -6   6       89.07       84.87      1.72 o
   1  -6   6       92.45       78.80      1.51 o
   2  -6   6        4.72        7.23      0.31 o
   3  -6   6      116.10      107.40      1.32 o
   4  -6   6        2.43        3.38      0.39 o
   5  -6   6       22.49       20.98      0.71 o
   6  -6   6        0.09        0.44      0.33 o
  -8  -5   6        2.60        1.95      0.47 o
  -7  -5   6        1.17        0.90      0.61 o
  -6  -5   6      123.01      125.42      2.08 o
  -5  -5   6      116.42      118.96      1.63 o
  -4  -5   6        3.04        2.74      0.22 o
  -3  -5   6        6.51        7.34      0.36 o
  -2  -5   6       20.67       19.62      1.29 o
  -1  -5   6     1160.67     1204.42     23.04 o
   0  -5   6        8.31        7.43      0.69 o
   1  -5   6        8.92        7.07      0.32 o
   2  -5   6        4.25        3.04      0.33 o
   3  -5   6       50.08       59.07      0.83 o
   4  -5   6       17.98       20.38      0.54 o
   5  -5   6       59.12       58.31      1.02 o
   6  -5   6      283.15      307.49      4.89 o
  -8  -4   6       25.23       25.72      1.23 o
  -7  -4   6       14.10       14.20      1.19 o
  -6  -4   6       17.96       18.00      0.68 o
  -5  -4   6       16.45       14.89      0.55 o
  -4  -4   6       24.08       24.92      0.62 o
  -3  -4   6       28.85       30.17      0.74 o
  -2  -4   6       20.12       19.44      0.66 o
  -1  -4   6      129.34      132.00      2.28 o
   0  -4   6      929.24      933.50     12.88 o
   1  -4   6      475.46      475.47      5.82 o
   2  -4   6      158.76      156.81      2.10 o
   3  -4   6      243.17      217.61      2.94 o
   4  -4   6      159.61      169.37      2.28 o
   5  -4   6      187.05      170.98      2.01 o
   6  -4   6       45.63       42.71      1.07 o
   7  -4   6       47.22       45.93      1.16 o
  -8  -3   6       13.17       11.51      0.74 o
  -7  -3   6       18.25       21.90      0.92 o
  -6  -3   6       53.51       53.38      0.97 o
  -5  -3   6       12.68       12.67      0.74 o
  -4  -3   6        0.33        0.58      0.22 o
  -3  -3   6       98.24      101.67      1.53 o
  -2  -3   6      316.80      278.35      6.55 o
  -1  -3   6      514.81      512.97      6.68 o
   0  -3   6       10.05        9.94      0.42 o
   1  -3   6      454.24      416.86      5.26 o
   2  -3   6       81.07       89.10      1.34 o
   3  -3   6       19.18       21.35      0.54 o
   4  -3   6       33.98       37.57      0.70 o
   5  -3   6      260.01      255.97      2.86 o
   6  -3   6       52.48       52.40      0.94 o
   7  -3   6       13.62       12.59      0.56 o
   8  -3   6       55.14       63.43      1.69 o
  -8  -2   6        0.38        1.06      0.42 o
  -7  -2   6        9.17        9.33      0.62 o
  -6  -2   6       40.36       39.11      0.78 o
  -5  -2   6       97.29       97.95      1.48 o
  -4  -2   6      336.53      351.63      4.59 o
  -3  -2   6       63.14       63.93      1.11 o
  -2  -2   6        5.30        5.44      0.34 o
  -1  -2   6       21.27       18.44      0.56 o
   0  -2   6       15.86       22.44      0.58 o
   1  -2   6       56.14       56.60      1.35 o
   2  -2   6     1265.62     1245.40     13.19 o
   3  -2   6      432.53      394.30      4.49 o
   4  -2   6        0.82        0.14      0.14 o
   5  -2   6      240.79      221.79      2.50 o
   6  -2   6        0.02        0.07      0.16 o
   7  -2   6       11.26       10.18      0.44 o
   8  -2   6        0.02        0.07      0.26 o
  -8  -1   6       12.87       13.74      0.81 o
  -7  -1   6       28.20       28.33      1.03 o
  -6  -1   6       16.36       16.66      0.60 o
  -5  -1   6      103.54      102.18      1.52 o
  -4  -1   6       95.45       96.58      1.59 o
  -3  -1   6       28.31       22.02      0.58 o
  -2  -1   6        2.19        3.99      0.31 o
  -1  -1   6      239.18      212.13      2.78 o
   0  -1   6     2387.27     2501.01     26.32 o
   1  -1   6      646.09      697.16      9.57 o
   2  -1   6      295.53      303.62      3.85 o
   3  -1   6       26.11       28.74      0.60 o
   4  -1   6       43.19       46.81      0.77 o
   5  -1   6        5.76        5.15      0.28 o
   6  -1   6       12.73       15.52      0.42 o
   7  -1   6       17.80       17.58      0.51 o
   8  -1   6        2.57        2.49      0.38 o
   9  -1   6       55.52       53.37      1.10 o
  -8   0   6        0.23        0.65      0.42 o
  -7   0   6        1.96        2.37      0.42 o
  -6   0   6        8.12        9.12      0.40 o
  -5   0   6      409.98      416.40      4.84 o
  -4   0   6     1057.63     1020.29     12.20 o
  -3   0   6       41.87       39.18      0.80 o
  -2   0   6       49.03       44.08      0.94 o
  -1   0   6      246.11      251.35      3.18 o
   0   0   6      297.88      332.46      3.99 o
   1   0   6      248.27      221.55      2.80 o
   2   0   6      471.13      515.93      5.44 o
   3   0   6       11.01        9.89      0.41 o
   4   0   6       52.46       49.36      0.88 o
   5   0   6       21.28       19.49      1.20 o
   6   0   6      114.57      114.13      1.43 o
   7   0   6       52.49       52.20      0.83 o
   8   0   6        1.83        0.92      0.20 o
   9   0   6        1.64        2.28      0.30 o
  -7   1   6       12.34       14.36      0.76 o
  -6   1   6        0.43        0.58      0.28 o
  -5   1   6      165.35      157.27      2.12 o
  -4   1   6      636.92      630.75      7.03 o
  -3   1   6       21.24       20.60      0.80 o
  -2   1   6      542.95      476.57      6.05 o
  -1   1   6      910.26      989.29     10.81 o
   0   1   6      429.40      493.03      6.22 o
   1   1   6       32.64       21.42      0.55 o
   2   1   6       20.71       24.45      0.53 o
   3   1   6      228.15      228.75      2.49 o
   4   1   6     1067.03     1053.39     13.93 o
   5   1   6      577.49      549.87      7.74 o
   6   1   6       58.14       59.43      1.15 o
   7   1   6       48.44       50.10      0.89 o
   8   1   6       28.79       28.28      0.66 o
   9   1   6        4.30        4.22      0.35 o
  -7   2   6       16.55       20.23      0.89 o
  -6   2   6       21.89       24.44      0.67 o
  -5   2   6      186.19      188.43      2.47 o
  -4   2   6       36.23       35.02      1.34 o
  -3   2   6      855.85      847.69      9.26 o
  -2   2   6        1.27        0.01      0.21 o
  -1   2   6       64.83       71.15      1.24 o
   0   2   6       26.93       23.64      0.62 o
   1   2   6     2631.63     2691.26     28.23 o
   2   2   6       29.05       34.36      0.66 o
   3   2   6       13.79       15.59      0.39 o
   4   2   6       18.26       15.13      0.56 o
   5   2   6      462.90      473.50      5.97 o
   6   2   6        8.92        7.60      0.57 o
   7   2   6       38.75       40.86      0.75 o
   8   2   6      136.50      139.02      5.10 o
   9   2   6        4.74        5.36      0.87 o
  -7   3   6        4.24        3.16      0.49 o
  -6   3   6       25.97       28.58      0.79 o
  -5   3   6        0.79        0.80      0.20 o
  -4   3   6       55.00       59.14      0.95 o
  -3   3   6       98.01       97.89      1.43 o
  -2   3   6        6.82        5.15      0.53 o
  -1   3   6      343.91      323.14      4.91 o
   0   3   6      240.57      253.82      3.19 o
   1   3   6      269.19      266.78      3.59 o
   2   3   6      713.49      715.58      7.82 o
   3   3   6      274.87      258.32      3.28 o
   4   3   6        0.52        1.85      0.20 o
   5   3   6      228.56      213.56      3.21 o
   6   3   6      799.42      802.61      8.90 o
   7   3   6        5.59        5.55      0.30 o
   8   3   6        7.82        5.93      0.69 o
   9   3   6        3.25        4.22      0.99 o
  -6   4   6        4.75        5.17      0.38 o
  -5   4   6        0.05       -0.19      0.25 o
  -4   4   6        2.13        1.58      0.17 o
  -3   4   6        2.72        3.13      0.25 o
  -2   4   6       26.67       25.90      0.60 o
  -1   4   6      314.66      327.17      4.88 o
   0   4   6      635.72      615.77      7.00 o
   1   4   6       48.26       49.00      1.55 o
   2   4   6       13.45       19.43      0.72 o
   3   4   6      413.72      421.77      5.18 o
   4   4   6      151.64      134.16      1.85 o
   5   4   6       56.54       52.92      1.08 o
   6   4   6       12.11       10.92      0.64 o
   7   4   6       43.83       45.14      0.75 o
   8   4   6       13.19       12.67      0.42 o
   9   4   6       28.89       28.81      2.11 o
  -6   5   6        2.20        2.02      0.33 o
  -5   5   6        0.03        0.08      0.25 o
  -4   5   6       18.89       19.57      0.49 o
  -3   5   6       49.16       47.54      0.79 o
  -2   5   6       35.44       36.43      0.85 o
  -1   5   6       90.91       84.90      1.68 o
   0   5   6        8.65        9.19      0.54 o
   1   5   6      119.81      121.85      2.91 o
   2   5   6       97.69       89.29      1.61 o
   3   5   6      103.46      107.03      1.59 o
   4   5   6      299.04      279.61      3.90 o
   5   5   6      224.84      211.74      2.80 o
   6   5   6        0.15        0.73      0.17 o
   7   5   6        9.42       11.26      0.38 o
   8   5   6       38.55       36.48      0.73 o
   9   5   6       13.74       11.60      0.67 o
  -5   6   6       29.23       32.30      0.84 o
  -4   6   6       19.14       16.65      0.63 o
  -3   6   6        7.56        7.79      0.37 o
  -2   6   6        0.08        0.15      0.21 o
  -1   6   6        2.14        2.15      0.31 o
   0   6   6       85.77       81.25      1.52 o
   1   6   6      452.90      435.31      6.29 o
   2   6   6      664.83      658.93      8.77 o
   3   6   6       45.78       45.30      0.98 o
   4   6   6       85.62       90.44      1.35 o
   5   6   6       29.00       26.98      0.54 o
   6   6   6       33.64       37.11      0.95 o
   7   6   6       47.05       41.21      0.84 o
   8   6   6        1.84        1.09      0.25 o
   9   6   6       49.39       48.54      1.00 o
  -4   7   6       33.50       32.09      1.10 o
  -3   7   6        2.15        1.46      0.35 o
  -2   7   6      116.94      107.21      1.77 o
  -1   7   6      104.06      109.19      2.45 o
   0   7   6      137.68      140.74      2.65 o
   1   7   6      161.68      154.70      2.80 o
   2   7   6       58.02       51.13      0.98 o
   3   7   6       75.23       78.25      1.24 o
   4   7   6       13.45       12.17      0.42 o
   5   7   6       11.46       13.03      0.53 o
   6   7   6        0.07        0.11      0.22 o
   7   7   6       60.93       64.38      1.56 o
   8   7   6        6.20        7.00      0.41 o
   9   7   6       20.56       20.27      0.64 o
  -3   8   6       32.13       30.65      1.07 o
  -2   8   6        9.87        9.83      0.65 o
  -1   8   6       10.39       10.10      0.60 o
   0   8   6        7.00        7.92      0.56 o
   1   8   6        1.13        1.27      0.31 o
   2   8   6        3.65        2.67      0.36 o
   3   8   6        0.07       -0.19      0.16 o
   4   8   6       59.68       61.81      1.05 o
   5   8   6      131.37      135.07      1.83 o
   6   8   6      142.42      146.50      2.40 o
   7   8   6       40.99       40.16      1.13 o
   8   8   6        2.07        2.03      0.29 o
  -2   9   6        6.81        7.64      0.65 o
  -1   9   6       43.73       40.40      1.12 o
   0   9   6       58.41       59.27      1.57 o
   1   9   6       13.35       11.63      0.57 o
   2   9   6        2.13        1.92      0.40 o
   3   9   6       33.30       32.09      0.70 o
   4   9   6       61.39       61.02      1.09 o
   5   9   6       18.20       16.02      0.70 o
   6   9   6       15.90       17.41      0.59 o
   7   9   6       10.20       11.75      0.68 o
   8   9   6        2.81        1.60      0.31 o
  -1  10   6        1.10        0.89      0.40 o
   0  10   6        0.33        0.28      0.42 o
   1  10   6       85.30       86.06      1.69 o
   2  10   6        1.61        0.74      0.36 o
   3  10   6       13.94       13.42      0.69 o
   4  10   6        1.47        1.62      0.29 o
   5  10   6       12.54       10.95      0.51 o
   6  10   6       23.68       23.72      0.67 o
   7  10   6       44.66       55.33      1.31 o
   2  11   6       10.87       11.17      0.72 o
   3  11   6        0.68        1.82      0.40 o
   4  11   6       25.01       24.17      1.00 o
   5  11   6        6.10        7.37      0.50 o
  -4  -9   7       37.73       38.01      1.16 o
  -3  -9   7       28.97       30.33      1.13 o
  -2  -9   7        3.62        3.78      0.44 o
  -1  -9   7       10.60       10.33      0.66 o
   0  -9   7       29.11       28.21      0.93 o
   1  -9   7      107.99      106.78      2.27 o
  -5  -8   7        5.89        7.62      0.45 o
  -4  -8   7        0.05        0.15      0.30 o
  -3  -8   7        0.20       -0.09      0.29 o
  -2  -8   7       71.33       70.42      1.42 o
  -1  -8   7       96.28       95.79      1.97 o
   0  -8   7       13.15       14.40      0.72 o
   1  -8   7        3.60        2.17      0.51 o
   2  -8   7       11.18        9.59      0.59 o
   3  -8   7       10.95       11.83      0.78 o
  -6  -7   7        9.66        8.70      0.58 o
  -5  -7   7        9.02        7.54      0.51 o
  -4  -7   7        0.12       -0.17      0.20 o
  -3  -7   7       60.30       64.95      1.55 o
  -2  -7   7       17.17       15.94      0.77 o
  -1  -7   7       17.18       17.55      0.73 o
   0  -7   7      115.88      127.96      2.12 o
   1  -7   7       20.17       17.21      0.75 o
   2  -7   7      255.92      266.88      4.08 o
   3  -7   7      244.47      252.98      3.29 o
   4  -7   7        6.96        8.41      0.49 o
  -7  -6   7        8.94        8.71      0.73 o
  -6  -6   7        2.89        3.14      0.39 o
  -5  -6   7        1.88        1.99      0.31 o
  -4  -6   7       16.33       15.31      0.50 o
  -3  -6   7      240.50      244.95      3.67 o
  -2  -6   7      235.10      228.26      4.90 o
  -1  -6   7       47.10       47.65      0.97 o
   0  -6   7       68.82       73.12      1.27 o
   1  -6   7      138.13      124.88      2.15 o
   2  -6   7       16.03       16.27      0.68 o
   3  -6   7       10.76       15.83      0.56 o
   4  -6   7       73.71       68.67      1.42 o
   5  -6   7       15.34       16.01      0.71 o
  -7  -5   7       14.65       13.68      1.09 o
  -6  -5   7        0.12        0.09      0.27 o
  -5  -5   7      190.53      186.19      2.72 o
  -4  -5   7       70.33       69.90      1.02 o
  -3  -5   7       30.21       25.33      1.10 o
  -2  -5   7      390.19      385.98      4.96 o
  -1  -5   7        0.53        0.70      0.30 o
   0  -5   7      524.03      526.92      7.33 o
   1  -5   7      345.83      343.68      4.96 o
   2  -5   7       76.30       87.96      1.23 o
   3  -5   7       32.99       23.41      0.48 o
   4  -5   7       97.10       89.68      1.30 o
   5  -5   7       28.74       26.94      0.67 o
   6  -5   7       22.08       23.97      0.87 o
  -7  -4   7       16.04       16.87      0.91 o
  -6  -4   7        0.05       -0.14      0.30 o
  -5  -4   7       20.38       19.99      0.69 o
  -4  -4   7       15.22       13.33      0.54 o
  -3  -4   7        0.07        0.01      0.17 o
  -2  -4   7        0.06       -0.11      0.17 o
  -1  -4   7     1332.57     1311.66     25.05 o
   0  -4   7       54.02       52.03      1.47 o
   1  -4   7        0.83        0.58      0.18 o
   2  -4   7        3.08        3.68      0.27 o
   3  -4   7      364.39      321.01      3.22 o
   4  -4   7        8.26       11.57      0.57 o
   5  -4   7       54.92       51.41      0.89 o
   6  -4   7        0.78        1.36      0.43 o
   7  -4   7       36.71       33.66      1.00 o
  -7  -3   7        4.48        5.66      0.59 o
  -6  -3   7        1.70        0.66      0.25 o
  -5  -3   7        0.58       -0.08      0.22 o
  -4  -3   7      238.18      229.40      2.63 o
  -3  -3   7      346.29      335.54      3.69 o
  -2  -3   7        0.01        0.13      0.15 o
  -1  -3   7        0.11        0.02      0.20 o
   0  -3   7      130.08      130.60      2.76 o
   1  -3   7      513.52      525.98      7.28 o
   2  -3   7        0.19       -0.18      0.17 o
   3  -3   7        7.85        5.16      0.29 o
   4  -3   7      139.27      116.69      1.40 o
   5  -3   7      248.39      240.86      2.53 o
   6  -3   7      150.86      144.48      2.04 o
   7  -3   7        5.54        5.35      0.41 o
  -7  -2   7        3.43        3.58      0.56 o
  -6  -2   7        8.62        9.93      0.60 o
  -5  -2   7       20.65       19.96      0.61 o
  -4  -2   7       44.85       44.47      0.76 o
  -3  -2   7       24.38       22.41      0.66 o
  -2  -2   7       20.08       21.85      0.63 o
  -1  -2   7       75.21       63.09      1.41 o
   0  -2   7       49.89       53.88      1.14 o
   1  -2   7        2.32        1.55      0.25 o
   2  -2   7      295.21      291.11      3.49 o
   3  -2   7      198.65      192.52      2.66 o
   4  -2   7      246.73      232.53      2.42 o
   5  -2   7       23.79       19.56      0.49 o
   6  -2   7        6.02        8.30      0.37 o
   7  -2   7       31.03       33.64      0.75 o
   8  -2   7       14.32       14.32      0.59 o
  -7  -1   7       17.09       18.55      0.89 o
  -6  -1   7        0.05       -0.02      0.22 o
  -5  -1   7        0.99        0.99      0.23 o
  -4  -1   7       35.21       36.59      0.80 o
  -3  -1   7        6.74        6.00      0.37 o
  -2  -1   7       33.87       34.47      2.03 o
  -1  -1   7        0.47        0.68      0.22 o
   0  -1   7       96.41       82.48      1.39 o
   1  -1   7      601.42      566.28      6.92 o
   2  -1   7      228.76      206.45      2.76 o
   3  -1   7      150.16      145.17      3.41 o
   4  -1   7       52.26       59.64      1.03 o
   5  -1   7        0.83        1.56      0.31 o
   6  -1   7       34.21       32.46      0.98 o
   7  -1   7      183.78      181.73      2.31 o
   8  -1   7       45.80       48.28      0.91 o
  -7   0   7        4.44        5.56      0.87 o
  -6   0   7        1.65        1.40      0.26 o
  -5   0   7       51.18       50.61      0.98 o
  -4   0   7        0.13       -0.09      0.21 o
  -3   0   7       13.40       14.47      0.55 o
  -2   0   7      357.66      355.51      5.27 o
  -1   0   7      194.26      187.85      2.87 o
   0   0   7       20.05       17.62      0.56 o
   1   0   7       36.04       33.24      0.66 o
   2   0   7        7.38        6.76      0.31 o
   3   0   7      108.32      107.62      1.86 o
   4   0   7     1144.65     1108.47     13.19 o
   5   0   7      469.22      466.11      5.36 o
   6   0   7       31.28       34.70      0.64 o
   7   0   7       32.01       28.54      0.66 o
   8   0   7        0.14       -0.25      0.17 o
   9   0   7        0.04       -0.08      0.22 o
  -7   1   7       29.19       33.08      1.17 o
  -6   1   7       23.11       25.48      1.28 o
  -5   1   7       54.41       53.67      1.03 o
  -4   1   7       32.99       32.63      0.68 o
  -3   1   7       92.73       92.17      1.29 o
  -2   1   7      138.84      146.07      2.03 o
  -1   1   7       54.37       46.73      1.09 o
   0   1   7       79.27       70.83      1.26 o
   1   1   7       55.37       63.43      1.21 o
   2   1   7      530.37      500.65      7.02 o
   3   1   7      650.91      653.97      7.87 o
   4   1   7       69.51       67.67      1.27 o
   5   1   7      104.01      100.03      1.67 o
   6   1   7      103.58      106.08      1.54 o
   7   1   7        0.33        0.75      0.21 o
   8   1   7        0.03       -0.04      0.19 o
   9   1   7        9.42        9.30      0.88 o
  -7   2   7       12.06       10.23      0.89 o
  -6   2   7       38.04       37.95      0.94 o
  -5   2   7       33.83       33.78      0.80 o
  -4   2   7       30.04       30.63      0.71 o
  -3   2   7     1231.71     1180.08     12.67 o
  -2   2   7      453.17      420.23      9.11 o
  -1   2   7       58.77       60.44      1.21 o
   0   2   7      139.57      140.48      2.05 o
   1   2   7      366.11      349.92      5.97 o
   2   2   7      150.19      147.80      2.09 o
   3   2   7        2.74        0.42      0.22 o
   4   2   7       13.65       14.98      0.41 o
   5   2   7        7.65        6.99      0.75 o
   6   2   7       12.74       12.75      0.60 o
   7   2   7       12.54       12.53      0.47 o
   8   2   7       77.40       77.94      1.36 o
   9   2   7      100.47      108.24      2.55 o
  -6   3   7        1.73        1.01      0.33 o
  -5   3   7      146.81      155.28      2.49 o
  -4   3   7      185.72      187.33      2.24 o
  -3   3   7        1.92        1.85      0.25 o
  -2   3   7      348.99      349.29      4.07 o
  -1   3   7      112.78      114.53      1.92 o
   0   3   7      240.01      216.72      2.87 o
   1   3   7     1074.90     1116.76     17.43 o
   2   3   7        0.88        3.84      0.27 o
   3   3   7        2.55        3.62      0.44 o
   4   3   7       31.45       31.96      0.65 o
   5   3   7        9.92        7.72      0.34 o
   6   3   7       35.84       36.68      0.80 o
   7   3   7       63.30       59.60      1.05 o
   8   3   7       44.74       45.70      1.01 o
   9   3   7        4.94        4.26      0.45 o
  -6   4   7        7.24        7.80      0.51 o
  -5   4   7       29.83       33.23      0.95 o
  -4   4   7        0.01        0.09      0.17 o
  -3   4   7       77.44       74.31      1.13 o
  -2   4   7        0.99        0.75      0.32 o
  -1   4   7      436.70      431.37      6.32 o
   0   4   7       17.04       16.73      0.63 o
   1   4   7      249.70      247.84      4.32 o
   2   4   7       84.02       88.19      1.40 o
   3   4   7      606.99      625.46      7.54 o
   4   4   7        0.47        0.99      0.21 o
   5   4   7       30.93       33.51      0.67 o
   6   4   7       27.10       30.87      0.68 o
   7   4   7      137.56      144.38      2.01 o
   8   4   7        1.35        1.25      0.44 o
   9   4   7       15.93       19.39      0.80 o
  -5   5   7        6.19        4.91      0.59 o
  -4   5   7       73.38       79.37      1.16 o
  -3   5   7       49.09       49.02      0.94 o
  -2   5   7       14.01       16.38      0.70 o
  -1   5   7       79.68       78.05      1.81 o
   0   5   7      116.94      118.56      3.06 o
   1   5   7        1.40        1.36      0.32 o
   2   5   7        8.10        8.22      0.47 o
   3   5   7       46.85       42.02      0.84 o
   4   5   7      127.46      128.82      1.81 o
   5   5   7       63.89       62.36      1.09 o
   6   5   7       11.32       10.57      0.60 o
   7   5   7        0.21       -0.06      0.23 o
   8   5   7      192.72      187.32      2.78 o
   9   5   7        8.03        9.35      0.48 o
  -4   6   7       12.75       11.08      0.70 o
  -3   6   7        5.90        4.45      0.52 o
  -2   6   7        3.47        3.41      0.35 o
  -1   6   7        4.02        3.45      0.35 o
   0   6   7       41.36       37.79      0.88 o
   1   6   7       37.69       39.29      0.98 o
   2   6   7      161.98      159.65      2.21 o
   3   6   7      106.28      100.98      1.50 o
   4   6   7      172.90      164.91      2.08 o
   5   6   7       35.32       38.35      0.71 o
   6   6   7       44.95       44.81      0.90 o
   7   6   7       46.04       46.57      1.00 o
   8   6   7       34.50       38.14      0.84 o
   9   6   7       27.83       30.48      0.78 o
  -4   7   7        0.73       -0.25      0.44 o
  -3   7   7        0.77        0.13      0.34 o
  -2   7   7       16.31       15.16      0.66 o
  -1   7   7       76.07       71.09      1.37 o
   0   7   7      106.62      102.16      2.13 o
   1   7   7      160.94      160.84      2.91 o
   2   7   7       12.74       12.60      0.53 o
   3   7   7       25.35       26.44      0.56 o
   4   7   7       30.48       29.26      0.66 o
   5   7   7       35.82       39.69      0.85 o
   6   7   7       50.03       57.21      1.20 o
   7   7   7       42.54       41.02      0.98 o
   8   7   7        0.64        0.45      0.26 o
   9   7   7        0.11        1.00      0.56 o
  -3   8   7       28.15       30.19      1.41 o
  -2   8   7       39.99       38.41      1.07 o
  -1   8   7       63.29       64.71      1.42 o
   0   8   7       82.44       81.53      1.88 o
   1   8   7       94.37       89.41      1.67 o
   2   8   7       26.72       25.13      0.88 o
   3   8   7       40.47       42.63      0.76 o
   4   8   7      216.35      221.49      2.78 o
   5   8   7       96.72       92.56      1.39 o
   6   8   7        7.56        6.36      0.48 o
   7   8   7        0.33        0.40      0.28 o
   8   8   7        0.08       -0.36      0.24 o
  -2   9   7       34.58       33.97      1.04 o
  -1   9   7       20.42       18.93      0.84 o
   0   9   7       10.49       10.29      0.93 o
   1   9   7        6.85        8.47      0.54 o
   2   9   7        7.12        6.62      0.57 o
   3   9   7       14.08       11.50      0.62 o
   4   9   7        0.15       -0.26      0.24 o
   5   9   7        0.43        0.11      0.23 o
   6   9   7        0.63        0.23      0.22 o
   7   9   7        2.63        2.72      0.38 o
   0  10   7       24.53       26.15      1.12 o
   1  10   7       23.27       25.49      0.91 o
   2  10   7       11.56       12.04      0.74 o
   3  10   7        3.05        5.65      1.33 o
   4  10   7        0.35       -0.21      0.26 o
   5  10   7       17.34       18.24      0.65 o
   6  10   7        5.45        4.72      0.33 o
  -3  -9   8       44.31       48.84      1.46 o
  -2  -9   8       10.17        9.17      0.60 o
  -1  -9   8      157.00      172.36      3.25 o
   0  -9   8       59.99       56.79      1.35 o
  -4  -8   8        1.89        1.01      0.36 o
  -3  -8   8        3.80        4.10      0.51 o
  -2  -8   8       19.17       18.81      0.79 o
  -1  -8   8        0.08        0.04      0.34 o
   0  -8   8        5.63        6.16      0.59 o
   1  -8   8       80.95       78.99      1.86 o
   2  -8   8        2.84        2.09      0.40 o
  -5  -7   8        8.91        9.25      0.54 o
  -4  -7   8        1.55        2.14      0.47 o
  -3  -7   8        3.37        5.46      0.82 o
  -2  -7   8       78.79       77.26      1.50 o
  -1  -7   8       72.28       74.77      1.64 o
   0  -7   8        3.22        2.53      0.38 o
   1  -7   8       27.54       28.14      1.01 o
   2  -7   8        2.48        1.62      0.35 o
   3  -7   8      115.50      111.91      1.94 o
   4  -7   8      103.31      110.06      1.82 o
  -6  -6   8       36.02       34.09      1.00 o
  -5  -6   8       14.13       16.48      0.75 o
  -4  -6   8       42.80       46.89      0.98 o
  -3  -6   8        1.96        2.74      0.73 o
  -2  -6   8       27.60       28.44      0.99 o
  -1  -6   8       19.67       20.38      0.77 o
   0  -6   8       73.87       68.83      1.26 o
   1  -6   8      164.13      163.43      2.73 o
   2  -6   8       19.81       22.44      0.77 o
   3  -6   8        0.95        0.20      0.18 o
   4  -6   8       23.42       22.29      0.71 o
   5  -6   8       43.40       43.66      1.04 o
  -6  -5   8       62.69       61.32      1.41 o
  -5  -5   8       19.31       17.32      0.91 o
  -4  -5   8       96.08       93.49      1.35 o
  -3  -5   8       90.17       87.17      1.63 o
  -2  -5   8        1.32        1.23      0.32 o
  -1  -5   8       30.62       31.90      0.78 o
   0  -5   8        0.02        0.18      0.23 o
   1  -5   8        3.65        3.06      0.33 o
   2  -5   8      180.53      192.07      2.13 o
   3  -5   8      208.27      206.71      2.26 o
   4  -5   8       51.75       51.70      1.02 o
   5  -5   8      170.79      170.05      2.37 o
   6  -5   8       15.84       18.46      0.72 o
  -7  -4   8       14.55       14.46      0.91 o
  -6  -4   8        0.14        0.07      0.27 o
  -5  -4   8       13.82       13.93      0.73 o
  -4  -4   8       16.70       16.82      0.56 o
  -3  -4   8        0.43        0.21      0.21 o
  -2  -4   8      109.95      104.07      2.08 o
  -1  -4   8     1282.86     1252.40     16.70 o
   0  -4   8        4.77        4.62      0.39 o
   1  -4   8      199.75      196.57      2.82 o
   2  -4   8       65.77       61.17      1.04 o
   3  -4   8      268.22      251.49      2.64 o
   4  -4   8       56.11       50.92      1.08 o
   5  -4   8        9.22       12.35      0.49 o
   6  -4   8       46.07       41.31      1.04 o
  -7  -3   8        9.10        8.08      0.71 o
  -6  -3   8        1.39        0.43      0.27 o
  -5  -3   8       28.74       25.38      0.74 o
  -4  -3   8        9.30        8.72      0.39 o
  -3  -3   8      299.27      282.65      3.87 o
  -2  -3   8      320.19      334.02      4.46 o
  -1  -3   8       22.57       27.10      1.00 o
   0  -3   8      132.88      135.53      3.43 o
   1  -3   8      527.26      523.33      5.92 o
   2  -3   8       14.09       13.89      0.41 o
   3  -3   8      185.78      179.15      2.01 o
   4  -3   8      176.83      187.03      2.09 o
   5  -3   8      153.14      135.19      1.67 o
   6  -3   8       24.06       21.89      0.64 o
   7  -3   8       46.34       48.00      0.99 o
  -7  -2   8        4.63        5.26      0.62 o
  -6  -2   8       45.71       47.86      1.10 o
  -5  -2   8       88.18       86.53      1.46 o
  -4  -2   8        7.71        7.43      0.35 o
  -3  -2   8      144.08      134.42      2.54 o
  -2  -2   8        6.13        7.56      0.38 o
  -1  -2   8        7.80        8.71      0.70 o
   0  -2   8       13.30       15.50      0.68 o
   1  -2   8     1458.98     1433.71     18.19 o
   2  -2   8       47.24       46.85      0.98 o
   3  -2   8       75.66       68.00      1.06 o
   4  -2   8      110.62       98.25      1.25 o
   5  -2   8       71.46       63.34      1.02 o
   6  -2   8        3.08        1.50      0.28 o
   7  -2   8       12.74       11.52      0.50 o
   8  -2   8        0.65        0.17      0.31 o
  -7  -1   8        7.45        6.23      0.81 o
  -6  -1   8       28.20       29.66      0.86 o
  -5  -1   8       60.50       62.79      1.16 o
  -4  -1   8        6.06        6.94      0.33 o
  -3  -1   8       46.04       46.90      0.88 o
  -2  -1   8      140.49      143.86      2.22 o
  -1  -1   8      410.19      404.72      6.60 o
   0  -1   8        9.12        9.85      0.80 o
   1  -1   8       44.08       43.59      0.87 o
   2  -1   8      161.42      162.30      2.32 o
   3  -1   8      247.59      247.06      3.27 o
   4  -1   8       12.00       13.09      0.38 o
   5  -1   8       15.48       14.86      0.47 o
   6  -1   8        0.35        0.32      0.19 o
   7  -1   8       37.66       39.54      0.85 o
   8  -1   8       80.25       81.86      1.45 o
  -7   0   8        6.94        8.55      0.82 o
  -6   0   8        8.64        9.63      0.55 o
  -5   0   8        4.31        3.73      0.36 o
  -4   0   8        8.90        9.74      0.38 o
  -3   0   8       30.58       30.93      0.71 o
  -2   0   8      113.37      112.31      1.84 o
  -1   0   8      134.76      133.55      2.89 o
   0   0   8      114.75      118.81      2.62 o
   1   0   8      156.22      162.31      2.94 o
   2   0   8       71.57       64.73      1.17 o
   3   0   8       57.15       57.50      1.06 o
   4   0   8       16.05       17.97      0.43 o
   5   0   8      100.35       94.47      1.31 o
   6   0   8      245.44      235.28      2.71 o
   7   0   8        2.08        1.41      0.22 o
   8   0   8        0.09       -0.31      0.21 o
  -6   1   8       13.12       11.89      0.57 o
  -5   1   8       88.98       86.61      1.52 o
  -4   1   8       19.16       16.07      0.49 o
  -3   1   8       35.83       34.18      0.75 o
  -2   1   8       65.13       65.80      1.09 o
  -1   1   8       14.06       15.24      0.65 o
   0   1   8       14.24       13.74      0.59 o
   1   1   8       21.13       24.29      1.01 o
   2   1   8      177.39      173.76      2.46 o
   3   1   8      719.29      699.78      8.46 o
   4   1   8      428.00      408.22      4.66 o
   5   1   8       10.87        9.61      0.44 o
   6   1   8        2.54        2.61      0.27 o
   7   1   8        3.20        2.98      0.34 o
   8   1   8       12.08       13.02      0.47 o
   9   1   8       95.15       97.79      1.48 o
  -6   2   8       91.77       95.67      1.77 o
  -5   2   8       75.53       73.06      1.47 o
  -4   2   8       71.12       67.41      1.06 o
  -3   2   8        1.99        2.68      0.26 o
  -2   2   8        7.76        6.73      0.63 o
  -1   2   8        3.69        3.36      0.40 o
   0   2   8      100.47      114.30      7.42 o
   1   2   8       42.41       49.73      1.51 o
   2   2   8       39.97       35.61      0.78 o
   3   2   8      298.29      297.24      3.85 o
   4   2   8      533.20      504.96      6.21 o
   5   2   8      129.88      125.82      1.93 o
   6   2   8      126.67      129.18      2.00 o
   7   2   8      130.53      133.64      2.06 o
   8   2   8       33.03       32.92      0.81 o
   9   2   8        0.33       -0.01      0.21 o
  -6   3   8       31.80       36.34      1.00 o
  -5   3   8       30.29       32.77      0.95 o
  -4   3   8       26.25       30.02      0.67 o
  -3   3   8       91.55       88.63      1.29 o
  -2   3   8        4.88        4.35      0.58 o
  -1   3   8      204.55      208.84      3.90 o
   0   3   8      411.24      422.70      7.07 o
   1   3   8      150.23      141.71      2.28 o
   2   3   8       43.31       41.30      0.85 o
   3   3   8       37.91       36.37      0.79 o
   4   3   8       92.71       91.61      1.70 o
   5   3   8      151.24      155.89      2.07 o
   6   3   8        4.63        4.41      0.36 o
   7   3   8        0.02        0.27      0.26 o
   8   3   8        0.96        1.09      0.39 o
   9   3   8        9.23        9.08      0.43 o
  -5   4   8        2.55        4.08      0.46 o
  -4   4   8        3.38        3.27      0.32 o
  -3   4   8        1.11        2.09      0.33 o
  -2   4   8        0.75        0.77      0.45 o
  -1   4   8     1405.43     1348.52     17.98 o
   0   4   8        0.66        0.59      0.36 o
   1   4   8       41.87       40.96      1.06 o
   2   4   8        0.39       -0.04      0.16 o
   3   4   8       57.39       55.09      1.02 o
   4   4   8       86.83       82.05      1.12 o
   5   4   8       80.41       82.39      1.45 o
   6   4   8       73.39       80.12      1.31 o
   7   4   8        1.99        2.06      0.48 o
   8   4   8       31.09       32.95      0.89 o
   9   4   8       23.28       24.33      0.70 o
  -5   5   8       17.84       21.95      0.82 o
  -4   5   8        6.18        6.29      0.40 o
  -3   5   8       41.95       45.11      1.14 o
  -2   5   8      127.44      126.34      2.27 o
  -1   5   8       22.63       23.10      0.66 o
   0   5   8      252.83      255.44      3.42 o
   1   5   8       60.61       61.71      1.29 o
   2   5   8       73.26       70.39      1.12 o
   3   5   8      545.22      537.23      5.96 o
   4   5   8        1.11        0.31      0.17 o
   5   5   8        0.59        1.10      0.21 o
   6   5   8       14.45       14.81      0.51 o
   7   5   8        4.68        2.86      0.36 o
   8   5   8        4.02        4.27      0.41 o
   9   5   8        2.99        2.58      0.33 o
  -4   6   8        2.72        2.33      0.40 o
  -3   6   8       35.73       39.98      1.19 o
  -2   6   8        0.36        0.13      0.40 o
  -1   6   8       98.65       98.17      1.52 o
   0   6   8        8.15        8.94      0.77 o
   1   6   8      395.15      385.98      5.57 o
   2   6   8       22.12       21.35      0.63 o
   3   6   8       13.06       12.48      0.42 o
   4   6   8       11.86       12.94      0.44 o
   5   6   8      136.71      135.10      1.81 o
   6   6   8        3.28        4.12      0.39 o
   7   6   8       10.35        7.97      0.44 o
   8   6   8        6.57        7.88      0.49 o
   9   6   8       54.12       57.57      2.65 o
  -3   7   8        0.43       -0.46      0.31 o
  -2   7   8       49.41       51.73      1.47 o
  -1   7   8      106.76      104.07      1.63 o
   0   7   8       21.06       17.51      0.96 o
   1   7   8      228.16      227.23      3.40 o
   2   7   8       29.10       29.25      0.93 o
   3   7   8        3.20        3.01      0.25 o
   4   7   8        0.72        0.78      0.21 o
   5   7   8        6.03        6.16      0.34 o
   6   7   8       46.26       49.15      1.11 o
   7   7   8       63.49       67.29      1.37 o
   8   7   8       39.45       40.51      1.11 o
  -2   8   8        7.12        7.42      0.70 o
  -1   8   8        3.39        4.43      0.56 o
   0   8   8        5.16        4.64      0.57 o
   1   8   8       35.78       34.13      0.97 o
   2   8   8        0.00       -0.25      0.29 o
   3   8   8       35.22       36.45      0.83 o
   4   8   8       54.31       58.88      1.06 o
   5   8   8       44.20       45.78      0.95 o
   6   8   8       79.11       75.27      2.00 o
   7   8   8        3.48        3.34      0.38 o
   8   8   8        1.16        0.50      0.34 o
  -1   9   8        8.75        7.86      0.61 o
   0   9   8        6.91        5.12      0.62 o
   1   9   8        0.71        0.29      0.32 o
   2   9   8       17.40       18.57      0.86 o
   3   9   8       85.51       83.94      1.83 o
   4   9   8       87.82       89.49      1.54 o
   5   9   8       36.73       39.01      1.12 o
   6   9   8       16.28       18.73      0.57 o
   7   9   8        2.03        2.36      0.40 o
   1  10   8        5.92        6.47      0.75 o
   2  10   8       14.44       12.98      1.48 o
   3  10   8       11.15       10.53      0.97 o
   4  10   8        6.96        6.17      0.56 o
   5  10   8        2.49        3.24      0.36 o
  -3  -8   9       44.15       44.66      1.38 o
  -2  -8   9       61.84       64.59      1.44 o
  -1  -8   9       48.82       47.35      1.36 o
   0  -8   9        2.35        3.00      0.45 o
   1  -8   9       39.40       46.66      1.59 o
  -4  -7   9        7.48        7.05      0.55 o
  -3  -7   9        9.60        8.67      0.63 o
  -2  -7   9        6.14        5.44      0.46 o
  -1  -7   9      152.91      166.43      3.04 o
   0  -7   9       18.90       17.77      0.74 o
   1  -7   9       79.74       93.15      2.89 o
   2  -7   9       66.49       63.79      1.57 o
   3  -7   9       22.54       25.73      1.86 o
  -5  -6   9        5.27        4.84      0.59 o
  -4  -6   9       24.92       26.58      0.95 o
  -3  -6   9       39.37       44.31      1.26 o
  -2  -6   9        1.89        1.62      0.32 o
  -1  -6   9        4.22        3.27      0.39 o
   0  -6   9       69.72       66.15      1.28 o
   1  -6   9        7.97        9.13      0.65 o
   2  -6   9        1.38        2.21      0.37 o
   3  -6   9       88.03       93.51      1.69 o
   4  -6   9       21.56       22.87      0.74 o
  -6  -5   9       24.47       25.70      0.91 o
  -5  -5   9       21.94       26.37      0.90 o
  -4  -5   9       10.33        9.59      0.57 o
  -3  -5   9      101.98      101.77      2.10 o
  -2  -5   9        0.04       -0.11      0.28 o
  -1  -5   9        3.64        4.47      0.37 o
   0  -5   9       96.01       93.96      1.55 o
   1  -5   9      154.91      159.39      2.68 o
   2  -5   9        2.44        2.14      0.30 o
   3  -5   9       32.77       33.15      0.65 o
   4  -5   9       39.82       35.61      0.96 o
   5  -5   9       56.10       58.14      1.54 o
  -6  -4   9        5.59        6.06      0.49 o
  -5  -4   9       43.32       40.90      1.12 o
  -4  -4   9        7.37        4.64      0.34 o
  -3  -4   9       31.22       31.16      0.82 o
  -2  -4   9      220.78      221.38      3.48 o
  -1  -4   9      176.86      180.93      2.57 o
   0  -4   9       16.22       17.60      0.59 o
   1  -4   9        2.63        2.74      0.49 o
   2  -4   9       22.41       20.99      0.60 o
   3  -4   9       79.63       76.30      1.06 o
   4  -4   9       13.57       16.28      0.61 o
   5  -4   9        1.06        0.11      0.28 o
   6  -4   9       24.28       23.62      0.79 o
  -6  -3   9        0.00       -0.09      0.27 o
  -5  -3   9       29.76       30.99      0.96 o
  -4  -3   9      114.31      109.82      1.56 o
  -3  -3   9      105.65       92.62      1.77 o
  -2  -3   9       18.81       17.31      0.62 o
  -1  -3   9       32.58       31.07      0.78 o
   0  -3   9        1.61        0.87      0.28 o
   1  -3   9      162.83      159.87      2.59 o
   2  -3   9      110.77       98.33      1.25 o
   3  -3   9        2.90        1.76      0.26 o
   4  -3   9      147.51      146.98      1.92 o
   5  -3   9      305.73      305.63      3.54 o
   6  -3   9        6.95        6.72      0.44 o
   7  -3   9       42.58       42.72      0.97 o
  -6  -2   9        0.05       -0.12      0.31 o
  -5  -2   9       27.04       26.12      0.86 o
  -4  -2   9        1.03        0.81      0.23 o
  -3  -2   9       32.91       30.38      0.80 o
  -2  -2   9       29.12       28.86      0.86 o
  -1  -2   9       78.84       67.11      1.39 o
   0  -2   9       58.64       57.12      1.43 o
   1  -2   9      771.93      758.52      9.07 o
   2  -2   9        1.34        0.93      0.31 o
   3  -2   9      477.85      463.73      4.27 o
   4  -2   9       41.50       37.30      0.69 o
   5  -2   9       28.62       31.47      0.62 o
   6  -2   9       13.68       13.38      0.53 o
   7  -2   9        2.15        2.70      0.33 o
  -6  -1   9        2.30        2.24      0.56 o
  -5  -1   9        5.89        7.05      0.53 o
  -4  -1   9        2.70        2.52      0.25 o
  -3  -1   9        6.57        4.32      0.47 o
  -2  -1   9       84.68       80.94      2.01 o
  -1  -1   9      248.69      210.42      3.26 o
   0  -1   9      480.93      475.47      7.93 o
   1  -1   9       68.63       68.52      1.19 o
   2  -1   9      299.83      301.36      3.10 o
   3  -1   9      288.06      277.06      2.92 o
   4  -1   9        0.01       -0.06      0.16 o
   5  -1   9       58.70       56.91      0.83 o
   6  -1   9       59.28       67.13      1.22 o
   7  -1   9      114.68      116.05      1.78 o
   8  -1   9        0.15        0.71      0.29 o
  -6   0   9        2.97        3.15      0.52 o
  -5   0   9        1.93        2.65      0.41 o
  -4   0   9       29.69       31.75      0.70 o
  -3   0   9       90.82       89.99      1.32 o
  -2   0   9        0.69        0.11      0.65 o
  -1   0   9      111.09       99.05      3.15 o
   0   0   9       12.20       10.20      0.73 o
   1   0   9       28.67       23.64      0.84 o
   2   0   9       74.12       68.36      1.41 o
   3   0   9      996.66      972.82      9.12 o
   4   0   9      172.30      173.09      1.95 o
   5   0   9        3.12        2.92      0.29 o
   6   0   9       15.18       14.26      0.52 o
   7   0   9       16.31       15.01      0.54 o
   8   0   9       17.88       14.57      0.54 o
  -6   1   9        0.25       -0.07      0.27 o
  -5   1   9        0.87        1.98      0.33 o
  -4   1   9       18.82       20.44      0.71 o
  -3   1   9      103.50       99.95      1.43 o
  -2   1   9       50.01       51.62      1.19 o
  -1   1   9      264.39      264.33      3.99 o
   0   1   9        4.94        4.50      0.59 o
   1   1   9      394.03      368.66      5.27 o
   2   1   9      156.23      152.33      2.01 o
   3   1   9      391.67      385.84      4.58 o
   4   1   9       23.88       24.66      0.58 o
   5   1   9      142.83      155.33      2.18 o
   6   1   9        0.71        0.32      0.26 o
   7   1   9        0.19        0.13      0.22 o
   8   1   9        3.48        4.75      0.61 o
  -5   2   9       32.46       35.16      1.13 o
  -4   2   9       55.36       59.82      1.06 o
  -3   2   9        0.66        0.42      0.23 o
  -2   2   9       10.18        8.91      0.53 o
  -1   2   9       13.27       11.98      0.59 o
   0   2   9       11.59       12.40      0.71 o
   1   2   9        7.78        6.21      0.42 o
   2   2   9       15.50       14.52      0.46 o
   3   2   9      154.40      155.12      1.94 o
   4   2   9        0.35        0.30      0.23 o
   5   2   9        3.22        3.29      0.32 o
   6   2   9        0.63        0.40      0.25 o
   7   2   9       53.71       55.76      1.15 o
   8   2   9      196.73      202.90      3.16 o
  -5   3   9       45.34       45.27      1.16 o
  -4   3   9       14.46       13.75      0.54 o
  -3   3   9       11.93       13.99      0.65 o
  -2   3   9        5.95        4.25      0.41 o
  -1   3   9       95.23       92.38      1.78 o
   0   3   9      188.16      180.05      2.91 o
   1   3   9       58.96       51.21      1.05 o
   2   3   9       47.07       46.71      0.86 o
   3   3   9       86.31       72.76      1.15 o
   4   3   9       29.89       27.81      0.55 o
   5   3   9       76.35       78.36      1.20 o
   6   3   9      208.53      203.60      2.70 o
   7   3   9       13.69       12.31      0.65 o
   8   3   9       26.06       26.38      0.82 o
  -5   4   9       45.01       48.39      1.23 o
  -4   4   9       15.55       16.77      0.93 o
  -3   4   9       21.74       23.29      0.87 o
  -2   4   9       14.92       13.94      1.18 o
  -1   4   9       33.70       32.78      0.86 o
   0   4   9        0.81        0.70      0.23 o
   1   4   9        3.01        2.56      0.40 o
   2   4   9       47.48       46.09      0.86 o
   3   4   9       23.16       24.73      0.50 o
   4   4   9        4.44        4.50      0.27 o
   5   4   9       18.41       21.30      0.50 o
   6   4   9       89.69       90.48      2.46 o
   7   4   9       42.91       44.08      1.14 o
   8   4   9        5.91        6.29      0.49 o
  -4   5   9       49.97       53.40      1.40 o
  -3   5   9       25.11       29.09      1.06 o
  -2   5   9        0.25       -0.22      0.34 o
  -1   5   9        6.12        4.94      0.42 o
   0   5   9      103.60      102.57      1.54 o
   1   5   9        0.65        0.60      0.27 o
   2   5   9       75.70       74.55      1.21 o
   3   5   9       60.17       63.58      0.91 o
   4   5   9       62.39       66.59      1.08 o
   5   5   9      102.63      100.37      1.43 o
   6   5   9        0.02        0.01      0.24 o
   7   5   9       66.06       66.84      1.58 o
   8   5   9       43.32       44.75      1.16 o
  -3   6   9        0.21        0.26      0.34 o
  -2   6   9        1.64        1.78      0.42 o
  -1   6   9        2.22        1.57      0.29 o
   0   6   9       62.82       59.84      1.40 o
   1   6   9      636.09      647.20      9.01 o
   2   6   9       23.41       23.26      0.83 o
   3   6   9       33.56       28.73      0.60 o
   4   6   9        0.01        0.47      0.21 o
   5   6   9       14.92       15.51      0.81 o
   6   6   9       19.65       18.45      0.88 o
   7   6   9       35.07       37.90      0.95 o
   8   6   9       61.12       66.91      1.55 o
  -2   7   9        0.01        0.31      0.38 o
  -1   7   9       25.60       29.58      0.86 o
   0   7   9       74.11       74.50      2.01 o
   1   7   9       58.87       59.85      1.33 o
   2   7   9       48.40       49.35      1.71 o
   3   7   9       77.55       78.18      1.23 o
   4   7   9        1.12        1.52      0.27 o
   5   7   9      170.39      178.52      2.49 o
   6   7   9        7.41        8.39      0.73 o
   7   7   9        4.31        3.63      0.39 o
   8   7   9        0.00       -0.32      0.34 o
  -1   8   9      117.19      121.89      2.46 o
   0   8   9       65.57       65.95      2.11 o
   1   8   9        5.50        5.38      0.49 o
   2   8   9        0.33        0.62      0.38 o
   3   8   9      171.95      172.04      3.08 o
   4   8   9       44.38       45.47      1.00 o
   5   8   9        1.05        1.54      0.44 o
   6   8   9       11.34       10.20      0.62 o
   7   8   9        2.30        1.86      0.38 o
   0   9   9        1.19        0.66      0.45 o
   1   9   9        1.72        1.83      0.40 o
   2   9   9        3.38        3.58      0.47 o
   3   9   9       74.51       77.00      1.76 o
   4   9   9        6.84        6.82      0.48 o
   5   9   9        0.66        0.72      0.30 o
   6   9   9        1.32        0.62      0.25 o
  -3  -7  10       13.10       14.66      0.87 o
  -2  -7  10        6.01        6.29      0.51 o
  -1  -7  10        5.86        6.30      0.81 o
   0  -7  10       62.17       73.33      1.57 o
   1  -7  10       17.94       21.52      0.93 o
   2  -7  10       54.45       50.78      1.36 o
  -4  -6  10        5.86        6.49      0.55 o
  -3  -6  10        9.79       10.16      0.69 o
  -2  -6  10        0.81        0.37      0.29 o
  -1  -6  10       19.62       18.86      0.81 o
   0  -6  10       26.32       24.18      0.78 o
   1  -6  10       42.38       44.89      1.31 o
   2  -6  10        3.00        3.88      0.56 o
   3  -6  10       55.00       57.81      2.01 o
  -5  -5  10        2.30        1.85      0.51 o
  -4  -5  10        3.84        2.77      0.44 o
  -3  -5  10        0.98        0.36      0.34 o
  -2  -5  10        3.11        2.81      0.34 o
  -1  -5  10        6.99        6.08      0.44 o
   0  -5  10        0.17       -0.10      0.24 o
   1  -5  10      228.99      233.32      3.71 o
   2  -5  10      109.31      115.54      3.12 o
   3  -5  10       11.86       14.52      0.57 o
   4  -5  10       24.52       23.15      0.74 o
  -5  -4  10       22.98       25.08      0.93 o
  -4  -4  10       16.94       17.02      1.58 o
  -3  -4  10       36.05       35.58      1.04 o
  -2  -4  10       63.46       61.51      1.21 o
  -1  -4  10      100.18      100.46      1.81 o
   0  -4  10        9.05       10.26      0.50 o
   1  -4  10        0.42       -0.27      0.25 o
   2  -4  10       59.19       55.58      1.26 o
   3  -4  10       11.05       13.00      0.47 o
   4  -4  10        0.07       -0.06      0.26 o
   5  -4  10       45.29       46.39      0.98 o
  -5  -3  10        0.35        0.14      0.34 o
  -4  -3  10       71.34       71.19      1.62 o
  -3  -3  10      220.63      236.01      3.73 o
  -2  -3  10       75.88       77.19      1.66 o
  -1  -3  10        0.89        0.18      0.30 o
   0  -3  10       68.60       70.42      1.29 o
   1  -3  10        3.32        3.72      0.37 o
   2  -3  10       94.64       89.73      1.25 o
   3  -3  10      243.30      238.43      2.57 o
   4  -3  10       35.47       32.24      0.73 o
   5  -3  10        7.06        6.31      0.35 o
   6  -3  10       53.60       53.31      1.12 o
  -5  -2  10       14.87       14.48      0.72 o
  -4  -2  10       12.58       16.60      0.67 o
  -3  -2  10       92.73       87.74      1.83 o
  -2  -2  10        0.32        0.61      0.34 o
  -1  -2  10        0.09        0.49      0.22 o
   0  -2  10       27.05       25.15      0.69 o
   1  -2  10       22.01       24.44      0.77 o
   2  -2  10        0.05       -0.09      0.17 o
   3  -2  10        9.43        7.96      0.31 o
   4  -2  10        0.01       -0.04      0.19 o
   5  -2  10       10.24        7.60      0.37 o
   6  -2  10        0.37        0.38      0.28 o
   7  -2  10        0.00       -0.10      0.28 o
  -5  -1  10       24.75       25.70      0.90 o
  -4  -1  10       31.21       33.92      0.89 o
  -3  -1  10        1.42        1.15      0.34 o
  -2  -1  10      214.98      193.58      3.17 o
  -1  -1  10       25.57       21.42      0.68 o
   0  -1  10       47.72       42.73      0.92 o
   1  -1  10        9.28        9.29      0.43 o
   2  -1  10       52.36       51.38      0.76 o
   3  -1  10        2.85        3.79      0.27 o
   4  -1  10        9.28        9.82      0.45 o
   5  -1  10       12.50       10.79      0.50 o
   6  -1  10       16.53       16.49      0.85 o
   7  -1  10      122.30      118.20      1.85 o
  -5   0  10        8.00        7.45      0.65 o
  -4   0  10        2.41        1.43      0.27 o
  -3   0  10       46.32       43.86      1.22 o
  -2   0  10        0.12       -0.15      0.25 o
  -1   0  10       22.14       20.95      1.03 o
   0   0  10       71.69       69.32      1.41 o
   1   0  10       37.74       33.62      0.89 o
   2   0  10      185.57      184.82      2.07 o
   3   0  10      300.19      291.74      2.84 o
   4   0  10        2.62        3.29      0.25 o
   5   0  10      174.90      171.39      2.04 o
   6   0  10       44.47       45.98      1.00 o
   7   0  10        0.80        0.63      0.27 o
  -5   1  10        0.06        0.89      0.36 o
  -4   1  10        9.90        8.35      0.68 o
  -3   1  10       33.91       35.86      1.07 o
  -2   1  10        5.97        5.52      0.45 o
  -1   1  10       56.64       50.96      1.08 o
   0   1  10       89.73       77.04      1.36 o
   1   1  10       80.20       76.52      1.49 o
   2   1  10      342.12      327.46      3.63 o
   3   1  10      170.38      175.96      1.98 o
   4   1  10      111.53      112.36      1.55 o
   5   1  10      183.77      175.81      2.18 o
   6   1  10        0.72        0.46      0.24 o
   7   1  10       35.32       34.31      0.84 o
   8   1  10       10.26       12.44      0.54 o
  -5   2  10        3.65        2.93      0.73 o
  -4   2  10        0.23       -0.12      0.27 o
  -3   2  10        6.25        6.39      0.53 o
  -2   2  10        2.27        2.76      0.38 o
  -1   2  10       63.45       65.78      1.50 o
   0   2  10        3.21        3.94      0.35 o
   1   2  10      291.50      262.36      3.94 o
   2   2  10      190.20      184.71      2.09 o
   3   2  10      194.65      185.54      2.06 o
   4   2  10      253.26      249.82      2.90 o
   5   2  10      190.44      189.27      2.30 o
   6   2  10       53.82       54.42      1.19 o
   7   2  10       26.17       28.71      0.92 o
   8   2  10        8.98       10.31      0.79 o
  -4   3  10        1.89        1.39      0.35 o
  -3   3  10       12.59       13.06      0.94 o
  -2   3  10       36.05       37.86      1.10 o
  -1   3  10       65.85       66.00      1.28 o
   0   3  10        5.34        6.54      0.42 o
   1   3  10      206.81      205.05      3.23 o
   2   3  10       76.58       74.76      1.12 o
   3   3  10        2.73        2.43      0.22 o
   4   3  10        0.35       -0.30      0.20 o
   5   3  10      130.07      127.80      1.70 o
   6   3  10       45.12       45.22      1.07 o
   7   3  10       13.31       14.49      0.81 o
   8   3  10        0.68        0.68      0.39 o
  -4   4  10        2.18        1.48      0.36 o
  -3   4  10       32.14       34.67      2.52 o
  -2   4  10      169.91      173.65      3.27 o
  -1   4  10      122.65      125.18      2.01 o
   0   4  10       22.15       19.17      0.69 o
   1   4  10        0.52        0.25      0.39 o
   2   4  10       21.25       21.59      0.64 o
   3   4  10       38.11       36.02      0.62 o
   4   4  10       12.96       13.61      0.43 o
   5   4  10       49.82       51.35      0.96 o
   6   4  10        6.98        7.43      0.55 o
   7   4  10       25.04       23.60      0.83 o
   8   4  10       33.42       34.57      0.99 o
  -3   5  10       22.76       25.24      1.00 o
  -2   5  10       18.12       18.54      0.87 o
  -1   5  10        0.05       -0.10      0.30 o
   0   5  10        3.65        3.48      0.38 o
   1   5  10        9.38        9.86      0.57 o
   2   5  10       48.69       48.56      1.12 o
   3   5  10       43.02       40.35      0.71 o
   4   5  10        0.01        0.29      0.21 o
   5   5  10        3.61        3.97      0.72 o
   6   5  10       20.34       19.10      0.86 o
   7   5  10        0.97        0.33      0.36 o
   8   5  10       12.89       12.29      0.71 o
  -2   6  10       11.88       11.44      0.82 o
  -1   6  10       43.02       44.23      1.74 o
   0   6  10       65.22       64.89      1.36 o
   1   6  10        0.61        0.41      0.35 o
   2   6  10        4.58        3.26      0.42 o
   3   6  10        0.32        0.37      0.22 o
   4   6  10        0.49        0.45      0.39 o
   5   6  10        0.10       -0.37      0.25 o
   6   6  10        4.56        2.89      0.39 o
   7   6  10        8.02        8.27      0.64 o
  -1   7  10        1.01        1.17      0.40 o
   0   7  10        4.70        5.16      0.52 o
   1   7  10       10.83        9.98      0.77 o
   2   7  10       28.78       26.82      1.67 o
   3   7  10        0.37        0.15      0.25 o
   4   7  10       22.00       22.77      0.69 o
   5   7  10       23.70       26.07      0.74 o
   6   7  10       33.07       37.84      1.05 o
   7   7  10       72.52       72.57      1.53 o
   0   8  10       20.54       19.29      1.01 o
   1   8  10        2.19        1.15      0.39 o
   2   8  10       80.13       76.40      2.96 o
   3   8  10      151.89      162.25      2.99 o
   4   8  10       18.90       22.99      0.74 o
   5   8  10       27.50       27.99      0.78 o
   6   8  10       11.24       10.94      0.47 o
   2   9  10       59.27       61.45      1.64 o
   3   9  10      101.76      104.95      2.50 o
   4   9  10        0.05        1.33      0.42 o
   5   9  10       37.55       41.43      1.00 o
  -2  -6  11        4.20        5.78      0.52 o
  -1  -6  11       13.29       12.64      0.97 o
   0  -6  11        1.69        1.24      0.39 o
   1  -6  11        5.42        6.91      0.62 o
   2  -6  11       58.00       64.58      1.60 o
  -3  -5  11        4.78        5.11      0.53 o
  -2  -5  11        0.04       -0.01      0.38 o
  -1  -5  11       42.72       42.90      1.18 o
   0  -5  11       30.96       34.18      0.97 o
   1  -5  11       23.48       25.36      0.96 o
   2  -5  11      107.52      117.72      2.75 o
   3  -5  11        3.03        6.13      0.78 o
  -4  -4  11       29.95       28.52      0.99 o
  -3  -4  11       21.95       25.18      1.13 o
  -2  -4  11       47.99       50.38      1.18 o
  -1  -4  11        2.41        2.41      0.39 o
   0  -4  11        0.48        0.45      0.27 o
   1  -4  11        9.05        9.62      0.72 o
   2  -4  11        6.31        5.23      0.47 o
   3  -4  11       26.87       30.38      0.76 o
   4  -4  11        6.78        7.51      0.47 o
  -4  -3  11        0.69        0.89      0.38 o
  -3  -3  11        4.72        4.14      0.47 o
  -2  -3  11       20.00       18.81      0.82 o
  -1  -3  11       27.16       29.54      1.17 o
   0  -3  11       40.46       38.26      0.93 o
   1  -3  11       21.51       21.16      0.97 o
   2  -3  11        3.11        2.86      0.38 o
   3  -3  11      184.10      189.95      2.56 o
   4  -3  11      176.84      188.92      2.64 o
   5  -3  11        1.73        0.66      0.27 o
  -4  -2  11        1.72        2.43      0.37 o
  -3  -2  11        0.23       -0.07      0.33 o
  -2  -2  11       10.02       10.01      0.55 o
  -1  -2  11        0.85        0.97      0.36 o
   0  -2  11       68.91       64.20      1.22 o
   1  -2  11      258.97      254.59      3.94 o
   2  -2  11      102.27      101.19      2.12 o
   3  -2  11       45.81       41.81      0.71 o
   4  -2  11        0.77        0.65      0.25 o
   5  -2  11        0.06       -0.19      0.21 o
   6  -2  11        5.38        4.97      0.42 o
  -4  -1  11        0.04       -0.18      0.28 o
  -3  -1  11        3.15        2.20      0.37 o
  -2  -1  11       18.23       16.69      0.80 o
  -1  -1  11      102.56      112.13      2.03 o
   0  -1  11       26.15       26.19      0.82 o
   1  -1  11        3.96        3.19      0.36 o
   2  -1  11       91.09       90.44      1.39 o
   3  -1  11       41.50       42.69      0.82 o
   4  -1  11        8.86       10.19      0.53 o
   5  -1  11      122.57      131.15      1.77 o
   6  -1  11       39.52       44.24      1.02 o
  -4   0  11        0.99        1.12      0.36 o
  -3   0  11        1.85        1.56      0.36 o
  -2   0  11       17.59       19.86      1.20 o
  -1   0  11      170.48      156.86      2.63 o
   0   0  11        6.83        6.74      0.43 o
   1   0  11        3.97        3.54      0.38 o
   2   0  11       51.99       47.57      0.78 o
   3   0  11       43.61       42.24      0.68 o
   4   0  11       11.40       10.77      0.42 o
   5   0  11        0.03        0.91      0.52 o
   6   0  11        0.61        0.69      0.30 o
   7   0  11        3.05        3.24      0.37 o
  -4   1  11       11.68       12.48      1.21 o
  -3   1  11       27.69       31.97      1.08 o
  -2   1  11       46.80       52.51      1.40 o
  -1   1  11        4.23        3.45      0.36 o
   0   1  11      214.33      198.63      2.84 o
   1   1  11        0.12        0.05      0.25 o
   2   1  11       95.49       94.02      1.22 o
   3   1  11       59.97       62.88      0.89 o
   4   1  11        5.56        5.43      0.32 o
   5   1  11        2.91        2.85      0.31 o
   6   1  11        0.27        0.06      0.27 o
   7   1  11       29.28       29.66      0.90 o
  -4   2  11       32.01       36.82      1.77 o
  -3   2  11        0.02        0.21      0.34 o
  -2   2  11        6.21        6.39      0.54 o
  -1   2  11       11.51       10.31      0.54 o
   0   2  11        1.33        1.14      0.30 o
   1   2  11       36.21       34.77      1.58 o
   2   2  11      150.32      150.85      1.89 o
   3   2  11        1.84        2.70      0.23 o
   4   2  11      120.70      120.18      1.66 o
   5   2  11      146.17      151.42      2.07 o
   6   2  11        1.75        4.23      0.47 o
   7   2  11       58.04       59.05      1.92 o
  -3   3  11        1.77        2.69      0.51 o
  -2   3  11       15.40       12.47      0.76 o
  -1   3  11       18.73       18.29      0.85 o
   0   3  11        5.36        3.95      0.38 o
   1   3  11        4.90        3.96      0.56 o
   2   3  11      150.24      138.47      1.92 o
   3   3  11        0.13        0.31      0.20 o
   4   3  11       85.34       82.27      1.28 o
   5   3  11      137.14      143.85      2.01 o
   6   3  11        4.32        4.69      0.45 o
   7   3  11      193.63      200.00      3.22 o
  -3   4  11        0.00        0.04      0.36 o
  -2   4  11        1.87        1.69      0.45 o
  -1   4  11        0.03       -0.42      0.33 o
   0   4  11        0.59        0.71      0.33 o
   1   4  11        8.84        8.39      0.55 o
   2   4  11       41.03       34.74      0.95 o
   3   4  11       19.65       19.97      0.56 o
   4   4  11       18.30       19.00      0.55 o
   5   4  11       44.37       46.82      0.99 o
   6   4  11      144.36      144.73      2.53 o
   7   4  11       10.19        9.65      0.64 o
  -2   5  11       16.73       15.13      0.85 o
  -1   5  11        7.57        7.83      0.68 o
   0   5  11        2.65        2.89      0.66 o
   1   5  11       36.44       37.11      1.08 o
   2   5  11        3.85        4.26      0.44 o
   3   5  11      102.00      103.38      1.34 o
   4   5  11       51.72       53.12      1.07 o
   5   5  11        0.35        0.51      0.37 o
   6   5  11        0.04       -0.69      0.46 o
   7   5  11       99.05      100.66      2.21 o
  -1   6  11        0.07       -0.30      0.40 o
   0   6  11       36.49       40.37      1.67 o
   1   6  11       46.64       50.66      1.42 o
   2   6  11       13.73       13.85      0.76 o
   3   6  11        4.00        4.98      0.39 o
   4   6  11        0.15       -0.29      0.25 o
   5   6  11       11.63       11.97      0.55 o
   6   6  11       15.69       17.78      0.99 o
   7   6  11       62.89       67.93      2.02 o
   0   7  11       28.96       31.60      1.04 o
   1   7  11       14.54       15.29      0.67 o
   2   7  11        5.74        4.92      0.54 o
   3   7  11        6.05        6.18      0.49 o
   4   7  11       22.15       24.24      0.77 o
   5   7  11       21.63       22.27      0.70 o
   6   7  11        3.90        3.69      0.47 o
   2   8  11       20.75       20.00      0.93 o
   3   8  11        0.64        1.98      0.42 o
   4   8  11        3.58        3.22      0.49 o
   5   8  11        0.06        0.00      0.29 o
  -1  -5  12       10.08        9.33      0.90 o
   0  -5  12       71.41       73.36      1.55 o
   1  -5  12       86.22       88.05      2.19 o
  -2  -4  12       64.99       75.34      1.76 o
  -1  -4  12        0.91        0.56      0.45 o
   0  -4  12        8.48       10.88      0.60 o
   1  -4  12       11.85       10.79      1.31 o
   2  -4  12        6.48        5.77      0.50 o
   3  -4  12        3.68        2.93      0.74 o
  -3  -3  12        2.61        1.76      0.99 o
  -2  -3  12        5.91        6.57      0.58 o
  -1  -3  12       22.12       23.14      0.90 o
   0  -3  12        4.78        5.44      0.46 o
   1  -3  12       40.36       38.30      1.50 o
   2  -3  12       54.46       55.67      1.39 o
   3  -3  12       76.59       83.72      1.55 o
   4  -3  12       82.37       88.83      1.56 o
  -3  -2  12       24.31       27.80      1.02 o
  -2  -2  12        0.48        1.24      0.44 o
  -1  -2  12        1.30        0.68      0.39 o
   0  -2  12       25.64       27.76      0.85 o
   1  -2  12        2.20        2.39      0.39 o
   2  -2  12        0.35        0.12      0.29 o
   3  -2  12        0.91        1.42      0.23 o
   4  -2  12        0.01       -0.27      0.28 o
   5  -2  12       20.78       22.53      0.64 o
  -3  -1  12       14.09       14.15      1.17 o
  -2  -1  12        0.00       -0.07      0.30 o
  -1  -1  12        2.32        2.85      0.50 o
   0  -1  12        5.33        6.12      0.47 o
   1  -1  12        1.45        0.87      0.34 o
   2  -1  12        3.56        4.68      0.41 o
   3  -1  12        0.15       -0.22      0.17 o
   4  -1  12       52.66       55.47      1.06 o
   5  -1  12       26.68       25.43      0.67 o
  -3   0  12        0.95        0.90      0.36 o
  -2   0  12        1.79        1.29      0.35 o
  -1   0  12       14.71       15.95      0.81 o
   0   0  12       16.79       18.48      0.80 o
   1   0  12       28.31       28.79      0.85 o
   2   0  12        0.01       -0.02      0.25 o
   3   0  12       82.15       86.21      1.16 o
   4   0  12       42.28       43.61      0.89 o
   5   0  12       41.48       42.27      0.85 o
   6   0  12        1.76        1.87      0.36 o
  -3   1  12        3.47        3.79      0.49 o
  -2   1  12        0.16       -0.42      0.28 o
  -1   1  12        7.91        6.56      0.87 o
   0   1  12        6.71        6.27      0.52 o
   1   1  12       80.48       83.83      2.19 o
   2   1  12       29.53       31.07      0.84 o
   3   1  12        0.78        0.93      0.17 o
   4   1  12       35.13       34.06      0.78 o
   5   1  12       27.88       30.05      0.70 o
   6   1  12        2.65        2.02      0.38 o
  -3   2  12       34.26       38.49      1.46 o
  -2   2  12        1.41        0.85      0.35 o
  -1   2  12        7.04        6.73      0.56 o
   0   2  12       24.80       28.74      0.91 o
   1   2  12      221.98      218.97      4.32 o
   2   2  12       70.81       75.19      1.44 o
   3   2  12       12.06       11.58      0.59 o
   4   2  12        4.86        4.46      0.45 o
   5   2  12       24.21       26.75      0.97 o
   6   2  12       39.72       43.17      1.20 o
  -2   3  12        2.07        3.23      0.44 o
  -1   3  12       30.03       33.50      1.16 o
   0   3  12      118.48      121.33      2.48 o
   1   3  12      141.76      138.75      2.69 o
   2   3  12       12.83       11.47      0.79 o
   3   3  12       17.70       15.36      0.51 o
   4   3  12        6.96        6.27      0.43 o
   5   3  12       12.21       12.70      0.98 o
   6   3  12        1.95        0.99      0.47 o
  -2   4  12       56.17       62.76      1.47 o
  -1   4  12        0.31       -0.37      0.44 o
   0   4  12        4.53        3.63      0.56 o
   1   4  12        1.40        1.28      0.63 o
   2   4  12        0.52        0.49      0.33 o
   3   4  12        0.52        0.77      0.21 o
   4   4  12       36.14       37.88      0.96 o
   5   4  12        0.08        0.28      0.26 o
   6   4  12      164.15      166.49      2.86 o
  -1   5  12        3.56        2.98      0.52 o
   0   5  12        2.27        2.52      0.47 o
   1   5  12       26.69       29.69      1.17 o
   2   5  12        1.49        1.75      0.39 o
   3   5  12       26.52       26.54      0.85 o
   4   5  12       45.78       45.77      1.02 o
   5   5  12       11.62       10.78      0.68 o
   6   5  12        0.57       -0.11      0.38 o
   0   6  12        2.59        2.25      0.52 o
   1   6  12        0.00       -0.48      0.32 o
   2   6  12        0.96        1.08      0.38 o
   3   6  12        3.84        3.67      0.43 o
   4   6  12       17.68       17.40      0.63 o
   5   6  12        6.05        5.28      0.54 o
   2   7  12        0.02       -0.30      0.39 o
   3   7  12        5.97        5.56      0.56 o
   4   7  12        0.07        0.13      0.44 o
  -1  -3  13        8.06        7.20      0.70 o
   0  -3  13        0.04       -0.47      0.31 o
   1  -3  13        1.23        1.08      0.61 o
   2  -3  13       32.51       35.19      1.24 o
  -1  -2  13        9.17        7.09      0.99 o
   0  -2  13      118.80      128.45      2.52 o
   1  -2  13       20.55       16.63      0.84 o
   2  -2  13       51.89       55.92      1.39 o
   3  -2  13        0.01        0.21      0.48 o
  -2  -1  13       38.33       45.23      1.32 o
  -1  -1  13        2.21        1.52      0.48 o
   0  -1  13       15.18       18.94      0.87 o
   1  -1  13       40.12       36.95      1.11 o
   2  -1  13       32.56       34.36      1.16 o
   3  -1  13        1.97        1.65      0.27 o
   4  -1  13        8.03        8.17      0.46 o
  -2   0  13       22.59       23.40      0.91 o
  -1   0  13        6.47        6.00      0.65 o
   0   0  13        0.50       -0.49      0.33 o
   1   0  13        2.52        1.59      0.40 o
   2   0  13       25.93       25.94      1.00 o
   3   0  13        2.34        2.22      0.27 o
   4   0  13        1.35        1.28      0.29 o
   5   0  13        1.22        2.20      0.44 o
  -2   1  13        6.56        7.96      0.59 o
  -1   1  13       15.45       15.02      0.91 o
   0   1  13       18.64       21.28      1.34 o
   1   1  13        8.14        6.42      0.65 o
   2   1  13        0.40       -0.07      0.25 o
   3   1  13        0.35        0.31      0.19 o
   4   1  13        2.32        2.50      0.32 o
   5   1  13        0.44        0.51      0.25 o
  -1   2  13        3.12        3.76      0.54 o
   0   2  13        8.66        7.74      0.65 o
   1   2  13       40.44       42.06      1.49 o
   2   2  13        0.27       -0.13      0.29 o
   3   2  13        6.14        6.04      0.35 o
   4   2  13        0.89        0.18      0.27 o
   5   2  13       14.27       15.49      0.60 o
  -1   3  13        0.06       -0.32      0.38 o
   0   3  13        0.02       -0.08      0.43 o
   1   3  13       10.40        9.56      0.94 o
   2   3  13        0.26        0.43      0.39 o
   3   3  13       28.18       30.52      0.81 o
   4   3  13       40.44       42.67      1.00 o
   5   3  13       22.85       24.86      0.75 o
   0   4  13        8.32        9.38      0.74 o
   1   4  13        6.24        6.66      0.62 o
   2   4  13        1.89        0.85      0.43 o
   3   4  13       54.72       54.43      1.43 o
   4   4  13       33.39       35.53      0.93 o
   5   4  13       27.85       28.40      0.81 o
   1   5  13        1.47        1.56      0.40 o
   2   5  13       19.70       23.25      0.96 o
   3   5  13       69.70       70.95      1.58 o
   4   5  13        5.88        5.77      0.44 o
   1   0  14        1.55        1.49      0.48 o
   2   0  14       35.59       43.32      1.07 o
   1   1  14        0.01        0.12      0.62 o
   2   1  14        8.03        8.62      0.51 o
   3   1  14       22.83       23.24      0.69 o
   1   2  14       17.40       20.35      1.13 o
   2   2  14        0.36        0.81      0.39 o
   3   2  14        3.74        3.08      0.36 o
 
